# Supplementary material for: Tumor-Infiltrated CD8+ T Cell 10-Gene Signature Related to Clear Cell Renal Cell Carcinoma Prognosis
Source: Front Immunol. 2022 Jun 24;13:930921. doi: 10.3389/fimmu.2022.930921 (PMC9263606; doi:10.3389/fimmu.2022.930921)
Supplement: Supplementary file 1 [file DataSheet_1.csv]

Supplementary Fig. 1 Detailed list of the DEGs expressed by CD8+ T cells (ccRCC vs. papRCC).
	p_val	avg_log2FC	pct.1	pct.2	p_val_adj
GPX3-ENSG00000211445	1.19E-202	-2.319888882	0.198	0.875	4.00E-198
MT-CO3-ENSG00000198938	2.41E-194	-1.566833989	0.99	1	8.10E-190
MT-CO2-ENSG00000198712	7.28E-174	-1.348247713	0.98	1	2.45E-169
ALDOB-ENSG00000136872	4.41E-168	-1.906523341	0.003	0.563	1.49E-163
SAA1-ENSG00000173432	1.52E-148	2.246976262	0.666	0	5.13E-144
MT-ATP6-ENSG00000198899	3.32E-148	-1.272932131	0.983	1	1.12E-143
MT-ND4-ENSG00000198886	5.53E-144	-1.16527434	0.991	1	1.86E-139
MT1G-ENSG00000125144	1.54E-141	-1.771383	0.117	0.686	5.18E-137
MT-CO1-ENSG00000198804	8.47E-141	-1.004497739	0.995	1	2.85E-136
CD74-ENSG00000019582	5.37E-140	1.785540003	0.974	0.717	1.81E-135
HLA-DRA-ENSG00000204287	5.24E-139	2.063720926	0.874	0.356	1.77E-134
MT-CYB-ENSG00000198727	1.53E-122	-1.240045412	0.969	1	5.17E-118
MT-ND3-ENSG00000198840	4.16E-109	-1.229410333	0.958	0.997	1.40E-104
HLA-DPB1-ENSG00000223865	1.18E-105	1.833301824	0.836	0.406	3.97E-101
HLA-DPA1-ENSG00000231389	1.41E-102	1.803966505	0.773	0.307	4.75E-98
PLAC8-ENSG00000145287	1.33E-100	-1.84900651	0.152	0.616	4.48E-96
TRAC-ENSG00000277734	8.73E-99	1.806682274	0.79	0.302	2.94E-94
CD2-ENSG00000116824	1.41E-98	1.559923601	0.835	0.412	4.75E-94
UMOD-ENSG00000169344	4.18E-98	-1.265461648	0	0.35	1.41E-93
FGFBP2-ENSG00000137441	4.20E-95	-2.130877225	0.062	0.485	1.41E-90
HLA-DRB1-ENSG00000196126	2.07E-93	1.727813243	0.816	0.393	6.96E-89
CD27-ENSG00000139193	9.73E-89	1.916695467	0.586	0.11	3.28E-84
TIMP3-ENSG00000100234	3.02E-88	-2.576838345	0.044	0.426	1.02E-83
GZMK-ENSG00000113088	1.63E-85	2.365736617	0.603	0.125	5.49E-81
IGFBP5-ENSG00000115461	2.14E-85	-2.469233567	0.012	0.341	7.22E-81
NNMT-ENSG00000166741	1.55E-81	1.506342975	0.452	0.015	5.21E-77
TMSB4X-ENSG00000205542	4.00E-81	0.712571228	0.999	0.989	1.35E-76
MT-ND6-ENSG00000198695	7.18E-80	-1.262302721	0.164	0.573	2.42E-75
SPON2-ENSG00000159674	2.05E-76	-1.982838987	0.168	0.551	6.92E-72
CD3D-ENSG00000167286	6.70E-75	1.40357183	0.769	0.359	2.26E-70
HLA-A-ENSG00000206503	2.79E-74	0.773935522	0.994	0.947	9.39E-70
SAA2-ENSG00000134339	3.60E-74	1.354996966	0.396	0	1.21E-69
IL32-ENSG00000008517	3.97E-74	1.630924011	0.802	0.443	1.34E-69
MIOX-ENSG00000100253	8.21E-74	-0.933478175	0.011	0.3	2.77E-69
GATM-ENSG00000171766	2.02E-73	-1.087350993	0.034	0.353	6.82E-69
MT-ND2-ENSG00000198763	2.74E-70	-0.874539744	0.991	1	9.23E-66
RGS1-ENSG00000090104	4.02E-70	1.013540786	0.801	0.348	1.36E-65
GZMB-ENSG00000100453	8.15E-70	-1.880270565	0.163	0.533	2.75E-65
GNLY-ENSG00000115523	9.42E-68	-2.250350087	0.181	0.553	3.17E-63
KLF2-ENSG00000127528	4.87E-65	-1.341388996	0.088	0.421	1.64E-60
DUSP1-ENSG00000120129	1.84E-64	-0.987223445	0.615	0.92	6.19E-60
LAPTM5-ENSG00000162511	2.29E-61	0.984344936	0.859	0.642	7.71E-57
APOC1-ENSG00000130208	1.03E-60	1.324028021	0.35	0.008	3.46E-56
MYOM2-ENSG00000036448	1.23E-60	-1.350814396	0.033	0.311	4.13E-56
MT-ND1-ENSG00000198888	2.31E-60	-0.929577395	0.965	0.998	7.80E-56
KLRF1-ENSG00000150045	4.61E-60	-1.289032098	0.114	0.463	1.55E-55
S1PR5-ENSG00000180739	7.92E-60	-1.019610041	0.032	0.305	2.67E-55
IGFBP7-ENSG00000163453	8.61E-60	-0.767330047	0.292	0.669	2.90E-55
CD44-ENSG00000026508	3.15E-58	1.070150059	0.746	0.402	1.06E-53
TRBC2-ENSG00000211772	3.77E-57	1.354453781	0.742	0.435	1.27E-52
ASS1-ENSG00000130707	1.03E-56	-0.893988891	0.027	0.282	3.49E-52
PTPRC-ENSG00000081237	1.05E-56	0.830094843	0.947	0.751	3.53E-52
AREG-ENSG00000109321	5.60E-55	-1.938772587	0.171	0.502	1.89E-50
ZFP36-ENSG00000128016	7.38E-55	-1.313483776	0.522	0.802	2.49E-50
C3-ENSG00000125730	3.02E-54	0.994164524	0.314	0.005	1.02E-49
CTD-3252C9.4-ENSG00000267519	1.46E-53	-1.218054131	0.075	0.361	4.91E-49
FOS-ENSG00000170345	1.85E-52	-1.008207977	0.54	0.876	6.23E-48
C1QB-ENSG00000173369	5.51E-51	1.114363753	0.317	0.015	1.86E-46
TSC22D3-ENSG00000157514	1.04E-50	-1.035478926	0.823	0.92	3.50E-46
DEFB1-ENSG00000164825	4.77E-50	-1.145710248	0.157	0.483	1.61E-45
GPX1-ENSG00000233276	1.04E-49	1.125068746	0.606	0.276	3.51E-45
CD3E-ENSG00000198851	1.82E-49	0.896048233	0.784	0.464	6.14E-45
C1QA-ENSG00000173372	2.02E-49	1.018884708	0.331	0.028	6.82E-45
ITM2A-ENSG00000078596	1.28E-48	1.318119064	0.632	0.324	4.30E-44
LYZ-ENSG00000090382	1.76E-48	1.380827735	0.352	0.048	5.92E-44
RPS26-ENSG00000197728	6.88E-48	0.58551795	0.968	0.941	2.32E-43
MTSS1-ENSG00000170873	4.75E-46	-0.859629167	0.056	0.31	1.60E-41
VIM-ENSG00000026025	5.24E-46	0.707034641	0.872	0.627	1.77E-41
ANXA1-ENSG00000135046	2.37E-45	-1.149481332	0.403	0.703	7.99E-41
JUNB-ENSG00000171223	3.67E-45	-1.02820921	0.533	0.837	1.24E-40
CD3G-ENSG00000160654	4.27E-45	0.965023894	0.625	0.268	1.44E-40
HLA-DQA1-ENSG00000196735	3.56E-44	1.21718033	0.371	0.071	1.20E-39
HLA-DQB1-ENSG00000179344	6.16E-44	1.239452317	0.407	0.101	2.07E-39
DUSP4-ENSG00000120875	2.14E-42	1.279611374	0.287	0.023	7.22E-38
PLP2-ENSG00000102007	3.20E-42	0.98753049	0.484	0.176	1.08E-37
MS4A6A-ENSG00000110077	4.78E-42	1.112423718	0.267	0.012	1.61E-37
COTL1-ENSG00000103187	5.09E-42	1.096334027	0.538	0.232	1.71E-37
RPL28-ENSG00000108107	7.11E-42	0.495032017	0.989	0.963	2.40E-37
CD52-ENSG00000169442	6.79E-41	1.078482883	0.758	0.489	2.29E-36
LTB-ENSG00000227507	2.16E-40	1.192982694	0.556	0.22	7.27E-36
LINC00152-ENSG00000222041	5.14E-40	1.041725851	0.492	0.197	1.73E-35
AKR1C3-ENSG00000196139	7.14E-40	-0.886147975	0.066	0.296	2.41E-35
KLRD1-ENSG00000134539	1.03E-39	-1.286955396	0.253	0.537	3.46E-35
CLIC3-ENSG00000169583	1.39E-39	-1.372878099	0.186	0.457	4.69E-35
GSAP-ENSG00000186088	4.39E-39	-0.918156225	0.065	0.289	1.48E-34
KLF3-ENSG00000109787	5.63E-39	-0.840428114	0.087	0.328	1.90E-34
ZBTB16-ENSG00000109906	7.55E-39	-0.950742462	0.209	0.492	2.54E-34
FCGR3A-ENSG00000203747	5.24E-38	-1.460529141	0.26	0.503	1.76E-33
RPS19-ENSG00000105372	3.27E-37	0.512912876	0.99	0.969	1.10E-32
GAPDH-ENSG00000111640	1.51E-36	0.702934371	0.938	0.875	5.10E-32
PTPN12-ENSG00000127947	1.97E-36	-0.788184374	0.072	0.293	6.64E-32
HLA-DMA-ENSG00000204257	3.89E-36	0.855016092	0.37	0.099	1.31E-31
ICAM2-ENSG00000108622	3.99E-36	-0.744943004	0.098	0.333	1.35E-31
NR4A2-ENSG00000153234	1.03E-35	-0.973801215	0.197	0.466	3.46E-31
TTN-ENSG00000155657	2.84E-35	1.0582382	0.263	0.031	9.57E-31
AC090498.1-ENSG00000279483	2.86E-35	0.726619268	0.886	0.769	9.63E-31
KIAA1551-ENSG00000174718	2.88E-35	0.872365394	0.662	0.407	9.71E-31
SIRPG-ENSG00000089012	3.27E-35	0.847653449	0.26	0.029	1.10E-30
PRF1-ENSG00000180644	6.50E-35	-1.664917704	0.417	0.593	2.19E-30
CD8A-ENSG00000153563	1.55E-34	1.337465194	0.434	0.172	5.24E-30
TYMP-ENSG00000025708	2.99E-34	0.81601617	0.375	0.108	1.01E-29
EPAS1-ENSG00000116016	3.99E-34	-1.100232989	0.077	0.293	1.34E-29
SERPINA1-ENSG00000197249	2.17E-33	0.832296321	0.372	0.108	7.30E-29
ATP5E-ENSG00000124172	2.37E-33	0.514905051	0.949	0.907	7.97E-29
IER2-ENSG00000160888	5.33E-33	-0.793007723	0.414	0.681	1.80E-28
CD8B-ENSG00000172116	2.31E-32	1.132677705	0.375	0.119	7.78E-28
FOSL2-ENSG00000075426	3.95E-32	-0.711908146	0.083	0.288	1.33E-27
RPS2-ENSG00000140988	7.18E-32	0.372742589	0.988	0.964	2.42E-27
MGP-ENSG00000111341	1.18E-31	-1.420506445	0.097	0.317	3.99E-27
TTC38-ENSG00000075234	1.30E-31	-0.694097699	0.063	0.26	4.37E-27
SIT1-ENSG00000137078	2.22E-31	0.838626525	0.268	0.048	7.48E-27
CD82-ENSG00000085117	6.11E-31	0.896857854	0.284	0.062	2.06E-26
TNFRSF9-ENSG00000049249	1.10E-30	0.993757387	0.267	0.046	3.69E-26
SH3BP5-ENSG00000131370	1.12E-30	-0.709141295	0.136	0.37	3.76E-26
ITM2C-ENSG00000135916	1.68E-30	1.079330322	0.374	0.135	5.65E-26
RPL41-ENSG00000229117	2.30E-30	0.342965948	0.993	0.988	7.74E-26
PTGER4-ENSG00000171522	2.97E-30	-0.882673708	0.236	0.478	9.99E-26
ZEB2-ENSG00000169554	4.40E-30	-0.753273721	0.209	0.46	1.48E-25
SEPP1-ENSG00000250722	5.10E-30	-0.794621006	0.069	0.265	1.72E-25
TGFBI-ENSG00000120708	1.14E-29	0.914776929	0.265	0.048	3.83E-25
CTSB-ENSG00000164733	2.38E-29	0.835368874	0.421	0.175	8.01E-25
KLF6-ENSG00000067082	2.53E-29	-0.678528529	0.643	0.811	8.51E-25
DSTN-ENSG00000125868	2.60E-28	-1.313471963	0.273	0.511	8.76E-24
CD84-ENSG00000066294	1.04E-27	0.785781971	0.335	0.108	3.51E-23
JUND-ENSG00000130522	1.68E-27	-0.74041329	0.262	0.506	5.66E-23
MCL1-ENSG00000143384	1.78E-27	-0.810878667	0.563	0.748	6.00E-23
TBC1D4-ENSG00000136111	2.68E-27	0.900473757	0.268	0.062	9.02E-23
RPLP1-ENSG00000137818	3.40E-27	0.34932389	0.993	0.98	1.15E-22
RPS27-ENSG00000177954	4.23E-27	0.354824803	0.991	0.986	1.43E-22
CEP78-ENSG00000148019	6.26E-27	-0.733607057	0.125	0.333	2.11E-22
IFITM2-ENSG00000185201	1.71E-26	-0.71036889	0.568	0.771	5.76E-22
HSP90AA1-ENSG00000080824	2.37E-26	-0.519815741	0.849	0.958	8.00E-22
OXNAD1-ENSG00000154814	2.76E-26	0.713081169	0.393	0.158	9.29E-22
MT2A-ENSG00000125148	2.87E-26	-1.357520377	0.699	0.845	9.66E-22
CAPG-ENSG00000042493	3.62E-26	0.761892735	0.292	0.08	1.22E-21
HLA-B-ENSG00000234745	5.36E-26	0.387898854	0.995	0.966	1.80E-21
SH3BGRL3-ENSG00000142669	5.50E-26	0.62239127	0.863	0.741	1.85E-21
NDUFA4L2-ENSG00000185633	6.84E-26	0.868904213	0.288	0.071	2.30E-21
GADD45B-ENSG00000099860	1.35E-25	-1.038952394	0.317	0.554	4.55E-21
APP-ENSG00000142192	1.58E-25	-0.943497766	0.083	0.262	5.34E-21
CCL5-ENSG00000271503	1.70E-25	0.830670933	0.79	0.576	5.74E-21
CD69-ENSG00000110848	1.87E-25	-0.965814506	0.555	0.711	6.32E-21
RPS29-ENSG00000213741	6.12E-25	0.357708693	0.987	0.98	2.06E-20
EVL-ENSG00000196405	6.25E-25	0.611903497	0.8	0.616	2.11E-20
CLEC2D-ENSG00000069493	1.18E-24	0.752327084	0.544	0.314	3.97E-20
SERTAD1-ENSG00000197019	1.85E-24	-0.688372074	0.167	0.378	6.24E-20
UBB-ENSG00000170315	2.50E-24	-0.532178205	0.847	0.937	8.43E-20
EIF1-ENSG00000173812	4.00E-24	-0.366980849	0.959	0.974	1.35E-19
CD55-ENSG00000196352	6.30E-24	-0.672306366	0.162	0.37	2.12E-19
RASGRP2-ENSG00000068831	9.06E-24	-0.528745915	0.099	0.283	3.05E-19
FOSB-ENSG00000125740	9.06E-24	-0.669661448	0.418	0.683	3.05E-19
TOX-ENSG00000198846	1.23E-23	0.745266979	0.273	0.077	4.16E-19
LINC00649-ENSG00000237945	1.60E-23	0.677790911	0.255	0.068	5.40E-19
CREM-ENSG00000095794	1.61E-23	-0.789515347	0.279	0.498	5.41E-19
DNAJB1-ENSG00000132002	1.68E-23	-0.492938028	0.583	0.837	5.66E-19
C4orf48-ENSG00000243449	2.58E-23	0.588944489	0.273	0.076	8.70E-19
DNAJA1-ENSG00000086061	4.94E-23	-0.414796261	0.455	0.709	1.66E-18
PKM-ENSG00000067225	7.43E-23	0.76763442	0.571	0.392	2.50E-18
RAP1B-ENSG00000127314	7.95E-23	-0.730267353	0.457	0.65	2.68E-18
DOCK8-ENSG00000107099	1.01E-22	0.688946468	0.508	0.286	3.41E-18
GPR65-ENSG00000140030	1.19E-22	-0.689408184	0.231	0.44	4.00E-18
KLRB1-ENSG00000111796	1.26E-22	-0.704160311	0.395	0.628	4.26E-18
RP11-796E2.4-ENSG00000245904	1.95E-22	0.817625279	0.345	0.141	6.58E-18
FYB-ENSG00000082074	2.78E-22	0.630488773	0.69	0.485	9.35E-18
FXYD2-ENSG00000137731	3.31E-22	-0.338398622	0.245	0.5	1.12E-17
HNRNPLL-ENSG00000143889	4.59E-22	0.684753273	0.251	0.071	1.55E-17
SPP1-ENSG00000118785	6.97E-22	1.222853158	0.359	0.175	2.35E-17
BTG2-ENSG00000159388	8.95E-22	-0.517273919	0.373	0.616	3.01E-17
CITED2-ENSG00000164442	1.07E-21	-0.62316641	0.225	0.437	3.59E-17
CD96-ENSG00000153283	4.59E-21	0.595764113	0.54	0.314	1.55E-16
LDHA-ENSG00000134333	8.15E-21	0.651695371	0.646	0.458	2.75E-16
RPS24-ENSG00000138326	8.32E-21	0.280242417	0.978	0.972	2.80E-16
CALM1-ENSG00000198668	8.66E-21	-0.521203234	0.753	0.861	2.92E-16
LYST-ENSG00000143669	9.10E-21	0.85743365	0.447	0.248	3.07E-16
APOBEC3G-ENSG00000239713	1.23E-20	0.748797628	0.529	0.333	4.15E-16
S100A11-ENSG00000163191	1.69E-20	0.605191958	0.69	0.525	5.71E-16
KLF9-ENSG00000119138	1.94E-20	-0.714054553	0.153	0.331	6.55E-16
RPS28-ENSG00000233927	2.14E-20	0.269791569	0.987	0.967	7.20E-16
RGS10-ENSG00000148908	2.64E-20	0.597616363	0.382	0.175	8.91E-16
RBPJ-ENSG00000168214	6.54E-20	0.902648218	0.421	0.234	2.20E-15
CORO1B-ENSG00000172725	6.82E-20	0.824993532	0.331	0.144	2.30E-15
HIPK2-ENSG00000064393	1.19E-19	-0.510419687	0.111	0.282	3.99E-15
ACAP1-ENSG00000072818	1.41E-19	0.500338701	0.67	0.466	4.74E-15
MAFF-ENSG00000185022	1.45E-19	-0.529171055	0.096	0.255	4.89E-15
TAGAP-ENSG00000164691	1.56E-19	-0.726718203	0.256	0.45	5.27E-15
CKLF-ENSG00000217555	1.77E-19	0.624783425	0.45	0.251	5.97E-15
RPL17-ENSG00000265681	2.14E-19	0.417191447	0.917	0.842	7.20E-15
MDFIC-ENSG00000135272	2.64E-19	0.601004317	0.287	0.107	8.91E-15
BPGM-ENSG00000172331	3.45E-19	-0.781230829	0.116	0.279	1.16E-14
MSI2-ENSG00000153944	4.70E-19	0.684050379	0.378	0.189	1.58E-14
CLU-ENSG00000120885	4.71E-19	0.309599318	0.424	0.203	1.59E-14
ADGRG1-ENSG00000205336	5.88E-19	-0.556819857	0.135	0.31	1.98E-14
RNASET2-ENSG00000026297	8.37E-19	0.609169725	0.48	0.286	2.82E-14
HMGN1-ENSG00000205581	8.46E-19	0.563451106	0.684	0.54	2.85E-14
TUBB4B-ENSG00000188229	1.55E-18	-0.539673699	0.167	0.345	5.23E-14
ALDOA-ENSG00000149925	2.09E-18	0.449291401	0.788	0.667	7.05E-14
VPS37B-ENSG00000139722	2.31E-18	-0.573273701	0.122	0.288	7.79E-14
APOE-ENSG00000130203	2.88E-18	0.613959285	0.672	0.497	9.69E-14
EGR1-ENSG00000120738	3.22E-18	-0.98455749	0.16	0.339	1.08E-13
CSRNP1-ENSG00000144655	4.28E-18	-0.50339659	0.114	0.277	1.44E-13
NFE2L2-ENSG00000116044	4.45E-18	-0.674816359	0.251	0.432	1.50E-13
TIGIT-ENSG00000181847	7.37E-18	0.797939948	0.318	0.144	2.48E-13
PPP1R15A-ENSG00000087074	1.34E-17	-0.347134181	0.462	0.712	4.52E-13
CST3-ENSG00000101439	1.71E-17	0.733766583	0.541	0.341	5.77E-13
PTGER2-ENSG00000125384	2.15E-17	-0.607268262	0.144	0.307	7.25E-13
ITGA4-ENSG00000115232	2.21E-17	0.673044156	0.475	0.28	7.46E-13
MYADM-ENSG00000179820	4.34E-17	-0.485350138	0.183	0.364	1.46E-12
TIPARP-ENSG00000163659	6.03E-17	-0.641799171	0.155	0.317	2.03E-12
CD37-ENSG00000104894	7.32E-17	0.480427771	0.729	0.576	2.47E-12
GSN-ENSG00000148180	7.39E-17	-0.893364821	0.123	0.271	2.49E-12
H3F3B-ENSG00000132475	1.03E-16	-0.417891647	0.934	0.95	3.46E-12
CCND2-ENSG00000118971	2.27E-16	0.643872386	0.363	0.187	7.65E-12
LCP1-ENSG00000136167	2.79E-16	0.486333214	0.699	0.523	9.40E-12
HOPX-ENSG00000171476	2.83E-16	-0.583953493	0.235	0.424	9.54E-12
ARAP2-ENSG00000047365	3.15E-16	0.623750754	0.349	0.178	1.06E-11
ENO1-ENSG00000074800	3.92E-16	0.471995416	0.723	0.605	1.32E-11
PNRC1-ENSG00000146278	4.23E-16	-0.51409765	0.708	0.824	1.42E-11
OST4-ENSG00000228474	6.82E-16	0.425916779	0.841	0.772	2.30E-11
ANKRD28-ENSG00000206560	6.90E-16	-0.524411624	0.128	0.277	2.33E-11
NBEAL1-ENSG00000144426	7.45E-16	0.505207347	0.748	0.639	2.51E-11
EOMES-ENSG00000163508	8.95E-16	0.664195324	0.281	0.122	3.01E-11
FLNA-ENSG00000196924	9.17E-16	-0.705718628	0.264	0.43	3.09E-11
GZMM-ENSG00000197540	1.00E-15	-0.577862592	0.312	0.48	3.38E-11
CCDC167-ENSG00000198937	1.04E-15	0.537974424	0.251	0.096	3.49E-11
CRIP1-ENSG00000213145	1.40E-15	0.40781949	0.649	0.455	4.72E-11
EMB-ENSG00000170571	1.63E-15	0.558054522	0.514	0.356	5.49E-11
MT1X-ENSG00000187193	1.82E-15	-1.349467985	0.247	0.409	6.15E-11
PDE4DIP-ENSG00000178104	2.43E-15	0.521730786	0.257	0.105	8.19E-11
RPLP0-ENSG00000089157	2.55E-15	0.291392631	0.938	0.892	8.60E-11
PPT1-ENSG00000131238	2.60E-15	0.490114354	0.294	0.132	8.76E-11
MZT2A-ENSG00000173272	2.87E-15	0.580343111	0.436	0.272	9.67E-11
SLFN5-ENSG00000166750	2.91E-15	0.550922627	0.529	0.347	9.82E-11
TPST2-ENSG00000128294	3.00E-15	-0.467233473	0.118	0.262	1.01E-10
SPOCK2-ENSG00000107742	3.85E-15	0.499778675	0.5	0.327	1.30E-10
APOBEC3C-ENSG00000244509	3.91E-15	0.572621365	0.344	0.172	1.32E-10
BCL2-ENSG00000171791	6.74E-15	0.690688178	0.358	0.198	2.27E-10
PSMB9-ENSG00000240065	9.20E-15	0.432534541	0.646	0.477	3.10E-10
CCNH-ENSG00000134480	1.39E-14	-0.538422041	0.325	0.497	4.69E-10
RCAN3-ENSG00000117602	1.88E-14	0.528939335	0.273	0.121	6.32E-10
LITAF-ENSG00000189067	2.36E-14	-0.432975958	0.372	0.554	7.94E-10
CD47-ENSG00000196776	2.56E-14	-0.537739865	0.298	0.461	8.61E-10
RASGRP1-ENSG00000172575	2.71E-14	0.474857571	0.267	0.116	9.14E-10
BIN2-ENSG00000110934	4.57E-14	-0.544604878	0.413	0.57	1.54E-09
IFI16-ENSG00000163565	5.90E-14	0.477963168	0.732	0.598	1.99E-09
SOD2-ENSG00000112096	6.14E-14	0.508184366	0.355	0.197	2.07E-09
HSP90AB1-ENSG00000096384	6.40E-14	-0.349724587	0.769	0.87	2.16E-09
GOLGA8A-ENSG00000175265	6.43E-14	0.538916923	0.291	0.141	2.17E-09
BIRC3-ENSG00000023445	6.59E-14	0.544303424	0.446	0.268	2.22E-09
CLDND1-ENSG00000080822	6.61E-14	0.734851228	0.366	0.217	2.23E-09
LSP1-ENSG00000130592	8.05E-14	0.428227046	0.688	0.528	2.71E-09
MIF-ENSG00000240972	9.28E-14	0.502649058	0.632	0.505	3.13E-09
ATXN1-ENSG00000124788	1.50E-13	0.57373376	0.273	0.13	5.04E-09
RHOB-ENSG00000143878	1.77E-13	-1.006419344	0.336	0.486	5.95E-09
ANKRD44-ENSG00000065413	2.54E-13	0.586822553	0.424	0.274	8.57E-09
PPDPF-ENSG00000125534	2.55E-13	0.408569009	0.786	0.684	8.60E-09
RTN4-ENSG00000115310	2.59E-13	-0.43919709	0.36	0.528	8.73E-09
SEPT6-ENSG00000125354	2.88E-13	0.539122656	0.447	0.289	9.69E-09
IFITM3-ENSG00000142089	3.10E-13	-0.693353363	0.306	0.45	1.05E-08
IL10RA-ENSG00000110324	3.45E-13	0.470445965	0.405	0.238	1.16E-08
B4GALT4-ENSG00000121578	4.00E-13	-0.436800315	0.123	0.255	1.35E-08
NKG7-ENSG00000105374	5.31E-13	-0.970038665	0.689	0.664	1.79E-08
LGALS1-ENSG00000100097	5.74E-13	0.468720166	0.644	0.474	1.93E-08
LCK-ENSG00000182866	6.25E-13	0.476881728	0.531	0.376	2.10E-08
SRSF3-ENSG00000112081	6.28E-13	-0.384413035	0.486	0.641	2.12E-08
RPL36A-ENSG00000241343	9.72E-13	0.280569626	0.922	0.895	3.27E-08
SYNRG-ENSG00000275066	1.03E-12	0.520119692	0.354	0.204	3.48E-08
SUCLG1-ENSG00000163541	1.14E-12	-0.489620465	0.182	0.333	3.84E-08
NPIPB5-ENSG00000243716	1.31E-12	0.488744357	0.253	0.116	4.42E-08
MT-ND5-ENSG00000198786	1.38E-12	-0.377685085	0.917	0.964	4.65E-08
GALM-ENSG00000143891	1.41E-12	0.467801692	0.262	0.122	4.76E-08
TSC22D1-ENSG00000102804	1.48E-12	-1.484178895	0.192	0.327	4.99E-08
ZMYM2-ENSG00000121741	1.49E-12	0.460539712	0.305	0.161	5.03E-08
PARK7-ENSG00000116288	1.74E-12	0.468448415	0.644	0.537	5.85E-08
HMGB2-ENSG00000164104	1.77E-12	0.435110187	0.663	0.519	5.96E-08
NR4A1-ENSG00000123358	1.79E-12	-0.83580599	0.259	0.41	6.02E-08
RAB29-ENSG00000117280	1.88E-12	-0.420770074	0.131	0.262	6.34E-08
HCLS1-ENSG00000180353	2.20E-12	0.426764689	0.501	0.337	7.42E-08
ARPC1B-ENSG00000130429	2.31E-12	0.435939133	0.684	0.565	7.79E-08
ADD3-ENSG00000148700	2.52E-12	-0.487484637	0.244	0.395	8.50E-08
MBP-ENSG00000197971	2.63E-12	-0.460772708	0.222	0.376	8.85E-08
EEF1D-ENSG00000104529	2.73E-12	0.279065686	0.927	0.881	9.20E-08
CYB5A-ENSG00000166347	4.01E-12	-0.500911049	0.221	0.372	1.35E-07
ATP1B1-ENSG00000143153	4.17E-12	-0.465119018	0.126	0.255	1.41E-07
MT-ND4L-ENSG00000212907	4.83E-12	-0.472603878	0.668	0.782	1.63E-07
PAG1-ENSG00000076641	6.04E-12	0.4741915	0.28	0.144	2.03E-07
RBM39-ENSG00000131051	6.22E-12	-0.397402345	0.736	0.82	2.09E-07
TFDP2-ENSG00000114126	6.56E-12	-0.327854551	0.128	0.259	2.21E-07
DNAJB6-ENSG00000105993	7.07E-12	-0.330398449	0.433	0.607	2.38E-07
SEPT1-ENSG00000180096	8.67E-12	0.431902584	0.399	0.254	2.92E-07
OAZ1-ENSG00000104904	9.32E-12	0.331040837	0.877	0.811	3.14E-07
CCND3-ENSG00000112576	9.66E-12	-0.47639691	0.524	0.644	3.26E-07
FAM53C-ENSG00000120709	1.09E-11	-0.440462071	0.134	0.26	3.66E-07
GZMA-ENSG00000145649	1.32E-11	0.588699897	0.695	0.599	4.44E-07
TOB1-ENSG00000141232	1.42E-11	-0.593088684	0.184	0.319	4.78E-07
IRF1-ENSG00000125347	1.45E-11	-0.507226699	0.375	0.522	4.90E-07
JUN-ENSG00000177606	1.58E-11	-0.287458754	0.684	0.834	5.33E-07
CD9-ENSG00000010278	1.89E-11	-0.762006219	0.172	0.302	6.36E-07
C12orf75-ENSG00000235162	1.91E-11	-0.445000614	0.227	0.379	6.42E-07
ARHGDIB-ENSG00000111348	2.21E-11	0.322816091	0.867	0.789	7.46E-07
SLC2A3-ENSG00000059804	2.47E-11	-0.483332947	0.299	0.444	8.33E-07
NABP1-ENSG00000173559	3.44E-11	0.491445256	0.462	0.31	1.16E-06
EFHD2-ENSG00000142634	3.63E-11	-0.495077214	0.219	0.348	1.22E-06
TANK-ENSG00000136560	3.67E-11	0.438346592	0.354	0.214	1.23E-06
CCL3-ENSG00000277632	3.81E-11	-1.342750633	0.231	0.359	1.28E-06
IL2RG-ENSG00000147168	4.11E-11	0.386607374	0.657	0.523	1.39E-06
TES-ENSG00000135269	5.06E-11	-0.400454453	0.158	0.283	1.70E-06
PBXIP1-ENSG00000163346	5.92E-11	0.536837785	0.389	0.263	1.99E-06
NFKBIA-ENSG00000100906	5.97E-11	-0.577306125	0.593	0.707	2.01E-06
NKTR-ENSG00000114857	6.10E-11	0.379339247	0.595	0.449	2.06E-06
XBP1-ENSG00000100219	6.62E-11	-0.455766936	0.301	0.443	2.23E-06
DDX3X-ENSG00000215301	7.01E-11	-0.464109196	0.391	0.548	2.36E-06
CALM3-ENSG00000160014	7.32E-11	0.438355899	0.488	0.356	2.47E-06
CYCS-ENSG00000172115	7.66E-11	-0.437418248	0.508	0.647	2.58E-06
FAM65B-ENSG00000111913	8.03E-11	-0.424316279	0.237	0.379	2.71E-06
DHRS7-ENSG00000100612	8.49E-11	-0.468268566	0.338	0.471	2.86E-06
BRD2-ENSG00000204256	8.98E-11	-0.459548852	0.325	0.466	3.03E-06
LMNA-ENSG00000160789	1.02E-10	-0.604120383	0.151	0.269	3.43E-06
ZFAND5-ENSG00000107372	1.48E-10	-0.608839033	0.327	0.454	5.00E-06
HMGN2-ENSG00000198830	2.02E-10	0.353924042	0.705	0.598	6.79E-06
IFI27L2-ENSG00000119632	2.04E-10	0.405817307	0.409	0.269	6.87E-06
DDIT3-ENSG00000175197	2.08E-10	-0.385091369	0.134	0.254	7.01E-06
ANAPC16-ENSG00000166295	2.13E-10	0.366817004	0.696	0.613	7.19E-06
ANXA5-ENSG00000164111	2.20E-10	0.27686373	0.343	0.2	7.42E-06
TRAF3IP3-ENSG00000009790	2.27E-10	0.448938258	0.539	0.395	7.64E-06
C11orf31-ENSG00000211450	2.62E-10	0.424711399	0.468	0.341	8.82E-06
SMC4-ENSG00000113810	2.68E-10	0.447708064	0.277	0.153	9.04E-06
MAPK1-ENSG00000100030	3.21E-10	-0.441087649	0.254	0.387	1.08E-05
DDB2-ENSG00000134574	4.48E-10	0.422768847	0.279	0.153	1.51E-05
ZFP36L1-ENSG00000185650	4.54E-10	-0.633566019	0.478	0.585	1.53E-05
GCC2-ENSG00000135968	4.56E-10	0.454570874	0.546	0.413	1.54E-05
IFNG-ENSG00000111537	4.81E-10	-0.533687807	0.166	0.294	1.62E-05
PARP14-ENSG00000173193	5.74E-10	0.455012464	0.321	0.193	1.93E-05
FCER1G-ENSG00000158869	5.84E-10	-0.712853812	0.336	0.433	1.97E-05
SAT2-ENSG00000141504	5.85E-10	-0.403558708	0.181	0.311	1.97E-05
TRIM22-ENSG00000132274	6.35E-10	0.445683922	0.453	0.317	2.14E-05
ARL6IP5-ENSG00000144746	6.47E-10	0.407862039	0.672	0.587	2.18E-05
CYB5B-ENSG00000103018	6.73E-10	-0.433782323	0.223	0.351	2.27E-05
CNPY3-ENSG00000137161	6.99E-10	0.399894237	0.286	0.159	2.35E-05
ALOX5AP-ENSG00000132965	9.94E-10	0.453729364	0.48	0.337	3.35E-05
ZBTB38-ENSG00000177311	1.01E-09	0.472378021	0.435	0.302	3.39E-05
ADI1-ENSG00000182551	1.04E-09	-0.482827811	0.157	0.271	3.52E-05
AMD1-ENSG00000123505	1.13E-09	-0.457805474	0.315	0.45	3.82E-05
PER1-ENSG00000179094	1.14E-09	-0.354270559	0.138	0.251	3.84E-05
CTSS-ENSG00000163131	1.19E-09	0.401250452	0.432	0.297	4.01E-05
MGAT4A-ENSG00000071073	1.26E-09	-0.394760664	0.181	0.303	4.26E-05
MBNL1-ENSG00000152601	1.29E-09	0.384997925	0.629	0.517	4.33E-05
SP100-ENSG00000067066	1.34E-09	0.439753927	0.596	0.506	4.52E-05
STK17A-ENSG00000164543	1.60E-09	0.42562373	0.586	0.475	5.40E-05
CNN2-ENSG00000064666	1.93E-09	0.423866554	0.267	0.149	6.50E-05
ATF4-ENSG00000128272	2.01E-09	-0.411100667	0.398	0.529	6.77E-05
FKBP11-ENSG00000134285	2.04E-09	-0.333155535	0.245	0.39	6.88E-05
EPS15-ENSG00000085832	2.08E-09	0.409639813	0.315	0.19	6.99E-05
MYL12A-ENSG00000101608	2.08E-09	-0.322839906	0.873	0.89	7.02E-05
STAT1-ENSG00000115415	2.47E-09	0.466090097	0.264	0.146	8.31E-05
HBA2-ENSG00000188536	2.86E-09	-0.631791945	0.325	0.15	9.63E-05
PPP1R2-ENSG00000184203	3.03E-09	0.382515777	0.511	0.372	0.000102163
PPP2R5C-ENSG00000078304	3.21E-09	-0.493513444	0.459	0.568	0.000108196
LYAR-ENSG00000145220	3.50E-09	-0.419069739	0.253	0.384	0.000117857
DCXR-ENSG00000169738	3.53E-09	-0.420594624	0.167	0.282	0.000119002
CTSA-ENSG00000064601	3.74E-09	0.392166058	0.274	0.158	0.000126021
CIRBP-ENSG00000099622	3.86E-09	-0.304732742	0.724	0.813	0.000130009
ZNF90-ENSG00000213988	4.00E-09	0.398026115	0.396	0.274	0.00013488
WNK1-ENSG00000060237	4.08E-09	0.378759089	0.361	0.232	0.000137548
ISCU-ENSG00000136003	4.33E-09	0.43676458	0.505	0.396	0.00014586
UQCR11-ENSG00000127540	4.64E-09	0.28262459	0.763	0.695	0.000156345
ZNF638-ENSG00000075292	4.66E-09	0.408236999	0.367	0.241	0.000157018
SRGN-ENSG00000122862	4.67E-09	-0.437192632	0.933	0.892	0.000157321
SH3KBP1-ENSG00000147010	4.85E-09	0.364248084	0.505	0.381	0.000163464
SKAP1-ENSG00000141293	4.90E-09	0.41913327	0.426	0.299	0.00016498
TMEM2-ENSG00000135048	4.91E-09	-0.409565582	0.292	0.426	0.000165445
HINT1-ENSG00000169567	5.02E-09	0.335224527	0.801	0.726	0.000169095
NELFCD-ENSG00000101158	5.21E-09	0.380893173	0.255	0.142	0.000175645
PDZK1IP1-ENSG00000162366	5.53E-09	-0.435925976	0.187	0.307	0.000186316
CD247-ENSG00000198821	5.80E-09	-0.597393621	0.485	0.556	0.000195306
CHST11-ENSG00000171310	5.93E-09	0.365154418	0.254	0.136	0.00019997
LPXN-ENSG00000110031	6.38E-09	0.359679695	0.254	0.141	0.000214907
CCL4-ENSG00000275302	6.59E-09	-1.578330451	0.666	0.683	0.000222093
RNF125-ENSG00000101695	6.72E-09	-0.278806082	0.142	0.26	0.000226586
CYLD-ENSG00000083799	6.91E-09	0.454628816	0.364	0.243	0.000232962
ABI3-ENSG00000108798	7.42E-09	-0.38129213	0.165	0.277	0.00024999
UGP2-ENSG00000169764	8.05E-09	0.526714018	0.535	0.43	0.000271302
DNAJC1-ENSG00000136770	8.97E-09	0.407900334	0.352	0.234	0.000302398
SRSF5-ENSG00000100650	9.16E-09	-0.330525632	0.773	0.833	0.00030875
GOLGA8B-ENSG00000215252	9.27E-09	0.384901491	0.286	0.172	0.000312387
SLC4A7-ENSG00000033867	9.47E-09	0.420233348	0.31	0.192	0.000319249
CTSD-ENSG00000117984	9.71E-09	0.291449604	0.681	0.551	0.000327164
LAT-ENSG00000213658	1.04E-08	0.412577946	0.347	0.226	0.000349638
ID2-ENSG00000115738	1.06E-08	-0.521532049	0.716	0.788	0.000357894
PLEK-ENSG00000115956	1.10E-08	-0.429451191	0.205	0.32	0.000371267
CEBPB-ENSG00000172216	1.15E-08	-0.511622862	0.215	0.333	0.000386872
RORA-ENSG00000069667	1.19E-08	-0.380884597	0.337	0.478	0.000400719
ZC3H7A-ENSG00000122299	1.27E-08	0.403730783	0.295	0.181	0.000427707
S100A4-ENSG00000196154	1.39E-08	0.474649168	0.885	0.817	0.00046941
NPC2-ENSG00000119655	1.48E-08	0.48120431	0.436	0.313	0.000497205
HCST-ENSG00000126264	1.55E-08	0.298192343	0.787	0.673	0.000521241
GYPC-ENSG00000136732	1.62E-08	0.358644926	0.47	0.344	0.000545218
SNRPD2-ENSG00000125743	1.96E-08	0.267295748	0.713	0.628	0.00066031
EVI2B-ENSG00000185862	1.98E-08	0.382772856	0.452	0.33	0.000668797
EIF4A1-ENSG00000161960	2.47E-08	-0.356191465	0.35	0.486	0.00083283
KHDRBS1-ENSG00000121774	2.53E-08	0.30317252	0.387	0.262	0.000851996
UBL5-ENSG00000198258	2.75E-08	0.279370165	0.736	0.673	0.000927
PSTPIP1-ENSG00000140368	3.18E-08	0.34923187	0.264	0.153	0.001069898
WIPF1-ENSG00000115935	3.25E-08	0.390813379	0.557	0.455	0.001095667
TOB2-ENSG00000183864	3.26E-08	-0.399513609	0.163	0.265	0.001097064
IQGAP2-ENSG00000145703	3.55E-08	-0.332121206	0.201	0.317	0.001197273
UTRN-ENSG00000152818	3.89E-08	-0.371226641	0.349	0.485	0.001309254
YWHAH-ENSG00000128245	4.08E-08	0.275133274	0.289	0.175	0.001374794
LCP2-ENSG00000043462	4.41E-08	0.359150734	0.31	0.193	0.001486079
DUSP2-ENSG00000158050	4.56E-08	-0.505023393	0.518	0.605	0.001536519
TCF7-ENSG00000081059	5.13E-08	-0.285514097	0.16	0.268	0.001730181
TMPO-ENSG00000120802	5.18E-08	0.360983132	0.259	0.153	0.001746375
RNF19A-ENSG00000034677	5.38E-08	0.40647457	0.428	0.311	0.001813938
FNBP1-ENSG00000187239	5.94E-08	0.330514511	0.579	0.464	0.002000934
FAM129A-ENSG00000135842	5.98E-08	0.42321252	0.309	0.2	0.002013384
TC2N-ENSG00000165929	6.58E-08	0.440588389	0.287	0.184	0.002217581
GRN-ENSG00000030582	6.83E-08	0.294339472	0.272	0.163	0.002300238
UPP1-ENSG00000183696	7.16E-08	-0.412094895	0.162	0.26	0.002411673
NDUFA3-ENSG00000170906	7.23E-08	0.360273693	0.56	0.444	0.002435011
SUB1-ENSG00000113387	7.36E-08	0.367072151	0.728	0.653	0.002479186
GPRIN3-ENSG00000185477	9.34E-08	0.381652801	0.25	0.147	0.003145664
PDCD4-ENSG00000150593	9.63E-08	0.478538054	0.457	0.353	0.003243819
YPEL5-ENSG00000119801	1.00E-07	-0.414506994	0.312	0.43	0.003384729
SYNE1-ENSG00000131018	1.04E-07	-0.355142415	0.283	0.398	0.003516044
GSTP1-ENSG00000084207	1.16E-07	-0.36234122	0.463	0.573	0.003921659
FUS-ENSG00000089280	1.28E-07	-0.284207175	0.644	0.751	0.004305447
PHYKPL-ENSG00000175309	1.35E-07	0.34009703	0.261	0.155	0.004538922
SORL1-ENSG00000137642	1.39E-07	-0.300747551	0.195	0.303	0.004682731
BATF-ENSG00000156127	1.45E-07	0.479561072	0.268	0.166	0.004895936
TUBA1A-ENSG00000167552	1.46E-07	-0.316484982	0.33	0.45	0.004925887
RNF213-ENSG00000173821	1.64E-07	0.377951427	0.669	0.571	0.005528627
PSAP-ENSG00000197746	1.67E-07	0.316258129	0.631	0.54	0.00561682
HNRNPA1L2-ENSG00000139675	1.78E-07	0.407438223	0.385	0.286	0.005984716
RCSD1-ENSG00000198771	1.81E-07	0.363595442	0.458	0.348	0.006089338
HSPA5-ENSG00000044574	1.85E-07	-0.416005796	0.433	0.533	0.006238254
S100A10-ENSG00000197747	1.87E-07	0.329587125	0.687	0.608	0.00629378
FAM177A1-ENSG00000151327	1.90E-07	-0.386702547	0.277	0.393	0.006400515
STOM-ENSG00000148175	2.06E-07	-0.335499183	0.199	0.305	0.006927226
SELK-ENSG00000113811	2.34E-07	-0.40709555	0.407	0.509	0.0078918
GBP5-ENSG00000154451	2.48E-07	0.379982398	0.261	0.156	0.008368467
ATP5G2-ENSG00000135390	2.52E-07	0.250504677	0.826	0.799	0.008475936
EIF3H-ENSG00000147677	2.52E-07	0.387201938	0.583	0.5	0.008495632
DNAJB9-ENSG00000128590	2.55E-07	-0.292876952	0.179	0.283	0.008578039
ANKRD36-ENSG00000135976	2.64E-07	0.406996915	0.286	0.187	0.008892681
TPI1-ENSG00000111669	2.83E-07	0.323258402	0.687	0.621	0.009525331
ARL4C-ENSG00000188042	2.95E-07	-0.4281839	0.321	0.423	0.009951423
CBLB-ENSG00000114423	3.04E-07	0.35179181	0.356	0.249	0.010254394
LDHB-ENSG00000111716	3.27E-07	-0.395293609	0.562	0.659	0.011029635
NEAT1-ENSG00000245532	3.51E-07	-0.327456145	0.94	0.954	0.011817902
OPTN-ENSG00000123240	3.60E-07	0.362326804	0.4	0.303	0.012145524
BCAS2-ENSG00000116752	3.68E-07	-0.318116457	0.22	0.331	0.0124079
MRFAP1-ENSG00000179010	3.75E-07	-0.298805949	0.321	0.427	0.01264493
CHMP4A-ENSG00000254505	3.91E-07	0.359886986	0.449	0.341	0.013176277
SH2D1A-ENSG00000183918	3.95E-07	0.368911015	0.36	0.245	0.013315655
ANKRD11-ENSG00000167522	4.26E-07	-0.324517556	0.251	0.356	0.014356566
APBB1IP-ENSG00000077420	4.40E-07	0.337444122	0.365	0.252	0.014815225
CLPP-ENSG00000125656	5.06E-07	0.292911874	0.266	0.164	0.017035707
H1FX-ENSG00000184897	5.25E-07	0.281454489	0.252	0.15	0.017672912
YBX1-ENSG00000065978	5.51E-07	-0.277859815	0.729	0.782	0.01856362
DIP2A-ENSG00000160305	5.78E-07	-0.331627128	0.273	0.385	0.019481537
TUBB-ENSG00000196230	6.17E-07	0.373716381	0.438	0.333	0.020781301
HDDC2-ENSG00000111906	6.31E-07	-0.293363033	0.184	0.285	0.021260844
MIEN1-ENSG00000141741	6.53E-07	-0.310754743	0.214	0.324	0.021996511
BTN3A2-ENSG00000186470	7.15E-07	0.306024584	0.345	0.237	0.024074475
MPC1-ENSG00000060762	7.33E-07	-0.257465327	0.171	0.269	0.024686986
CHMP1B-ENSG00000255112	7.64E-07	-0.351143195	0.255	0.359	0.025732945
VAMP8-ENSG00000118640	9.71E-07	0.270320621	0.591	0.505	0.0327249
APRT-ENSG00000198931	1.29E-06	0.30654294	0.559	0.467	0.043354216
COPE-ENSG00000105669	1.31E-06	0.343553197	0.494	0.399	0.044145052
HNRNPH2-ENSG00000126945	2.06E-06	-0.291903056	0.161	0.252	0.069478788
HMGN3-ENSG00000118418	2.13E-06	-0.284451185	0.307	0.41	0.071711665
TSPO-ENSG00000100300	2.13E-06	0.290282251	0.528	0.432	0.071844802
CIB1-ENSG00000185043	2.23E-06	0.326971244	0.52	0.44	0.075268094
MYCBP2-ENSG00000005810	2.31E-06	0.34479848	0.389	0.286	0.077859922
CAMTA1-ENSG00000171735	2.34E-06	-0.275072512	0.162	0.251	0.078855999
CYTIP-ENSG00000115165	2.35E-06	-0.332873175	0.644	0.715	0.079142348
TSPYL2-ENSG00000184205	2.49E-06	-0.363287046	0.405	0.508	0.083965766
MYO1F-ENSG00000142347	2.94E-06	-0.420420121	0.382	0.466	0.099128771
PTBP3-ENSG00000119314	3.13E-06	0.264300483	0.261	0.167	0.105329167
EMP3-ENSG00000142227	3.35E-06	-0.286915058	0.449	0.556	0.112765466
AC092580.4-ENSG00000235576	3.38E-06	0.494863345	0.273	0.184	0.113720872
PYCARD-ENSG00000103490	3.82E-06	0.289263283	0.31	0.214	0.128701447
PHF20-ENSG00000025293	3.90E-06	-0.275011383	0.257	0.362	0.131406402
GZMH-ENSG00000100450	4.55E-06	-0.400496753	0.229	0.325	0.153300913
RBL2-ENSG00000103479	4.65E-06	0.40009957	0.402	0.313	0.15662491
CDC42SE2-ENSG00000158985	4.66E-06	0.31650138	0.477	0.381	0.157130702
FKBP1A-ENSG00000088832	4.67E-06	0.271522743	0.445	0.356	0.157457479
TRBC1-ENSG00000211751	4.78E-06	0.80495752	0.597	0.529	0.161127885
SBDS-ENSG00000126524	4.93E-06	-0.32904736	0.296	0.39	0.166176727
PARP1-ENSG00000143799	5.47E-06	0.308061611	0.336	0.243	0.184226055
CAPZB-ENSG00000077549	5.61E-06	0.279178268	0.627	0.562	0.189039336
KRTCAP2-ENSG00000163463	5.67E-06	0.268034209	0.456	0.358	0.190883913
ITGB1-ENSG00000150093	5.69E-06	0.493859123	0.566	0.488	0.191821411
PET100-ENSG00000229833	5.72E-06	0.265856235	0.444	0.344	0.192721611
CASP1-ENSG00000137752	5.97E-06	0.306005936	0.302	0.206	0.201228764
BAX-ENSG00000087088	6.03E-06	0.340566905	0.399	0.307	0.20327764
RP11-51J9.5-ENSG00000271869	6.36E-06	-0.267864216	0.171	0.259	0.214276097
SPCS1-ENSG00000114902	6.75E-06	0.285966547	0.542	0.46	0.227432496
CSTB-ENSG00000160213	7.25E-06	0.318976386	0.466	0.384	0.244421664
ANKRD36C-ENSG00000174501	7.92E-06	0.287926881	0.361	0.272	0.266784025
CYTH1-ENSG00000108669	7.93E-06	-0.315418042	0.221	0.313	0.267327548
MT1E-ENSG00000169715	8.23E-06	-1.196881831	0.316	0.392	0.277216359
RNF145-ENSG00000145860	8.78E-06	0.252763909	0.315	0.22	0.295835319
SYTL3-ENSG00000164674	9.18E-06	-0.273344489	0.416	0.515	0.309215983
TSTD1-ENSG00000215845	1.14E-05	0.275371678	0.406	0.303	0.384976223
DDX21-ENSG00000165732	1.18E-05	-0.269144818	0.28	0.381	0.398448567
REL-ENSG00000162924	1.32E-05	-0.328149178	0.352	0.444	0.445392999
LIMS1-ENSG00000169756	1.34E-05	0.322825815	0.258	0.173	0.451996907
RAB11FIP1-ENSG00000156675	1.35E-05	-0.328125293	0.209	0.297	0.453543935
CYTH4-ENSG00000100055	1.39E-05	0.370412423	0.272	0.189	0.467299709
IRF3-ENSG00000126456	1.40E-05	0.288136537	0.338	0.251	0.471653054
PAK2-ENSG00000180370	1.45E-05	0.30443165	0.402	0.32	0.489104922
ZC3HAV1-ENSG00000105939	1.50E-05	-0.300876802	0.3	0.395	0.507006065
VPS13C-ENSG00000129003	1.61E-05	0.30045723	0.383	0.294	0.541155046
PCSK7-ENSG00000160613	1.65E-05	0.357686286	0.575	0.505	0.555174157
DBI-ENSG00000155368	1.71E-05	-0.329755156	0.503	0.579	0.575380247
CMPK1-ENSG00000162368	1.72E-05	0.309933142	0.427	0.345	0.578669717
TNFAIP3-ENSG00000118503	1.74E-05	-0.646070036	0.349	0.416	0.584648191
RAB9A-ENSG00000123595	1.74E-05	-0.260532513	0.195	0.279	0.587603326
SUN2-ENSG00000100242	1.84E-05	-0.257808721	0.282	0.378	0.620521926
TGFB1-ENSG00000105329	1.90E-05	-0.253088124	0.179	0.26	0.63999003
ICAM3-ENSG00000076662	1.95E-05	0.250359486	0.499	0.401	0.657201877
ERP29-ENSG00000089248	2.02E-05	0.252548632	0.493	0.41	0.680387018
SSU72-ENSG00000160075	2.08E-05	0.265903674	0.388	0.299	0.699259307
TACC1-ENSG00000147526	2.09E-05	-0.443897628	0.245	0.331	0.70339768
INTS6-ENSG00000102786	2.15E-05	-0.387422127	0.233	0.327	0.724408791
RGCC-ENSG00000102760	2.17E-05	-0.374089843	0.22	0.303	0.729648807
AES-ENSG00000104964	2.17E-05	-0.287345779	0.398	0.483	0.732433619
DDX24-ENSG00000089737	2.21E-05	0.274080338	0.662	0.58	0.744438583
BLOC1S1-ENSG00000135441	2.26E-05	0.277601072	0.44	0.348	0.759877602
FAM133B-ENSG00000234545	2.32E-05	-0.292427828	0.387	0.486	0.780697825
UBXN4-ENSG00000144224	2.32E-05	0.29656791	0.504	0.433	0.782914107
DRAP1-ENSG00000175550	2.37E-05	0.299061494	0.486	0.404	0.799964873
RAB27A-ENSG00000069974	2.52E-05	0.33633169	0.294	0.215	0.84992316
PRDM1-ENSG00000057657	2.54E-05	0.289080054	0.491	0.389	0.85499548
CDC42SE1-ENSG00000197622	2.57E-05	-0.38545259	0.327	0.409	0.864749154
GNG2-ENSG00000186469	2.61E-05	-0.32068108	0.255	0.336	0.880601189
XPO1-ENSG00000082898	2.67E-05	0.261504615	0.276	0.192	0.898818361
SFPQ-ENSG00000116560	2.79E-05	-0.293223099	0.412	0.511	0.939078746
SDCBP-ENSG00000137575	3.28E-05	-0.312812139	0.374	0.461	1
EIF1B-ENSG00000114784	3.39E-05	-0.271710997	0.294	0.385	1
ECHS1-ENSG00000127884	3.63E-05	-0.294187597	0.195	0.274	1
C1orf56-ENSG00000143443	3.73E-05	-0.393804482	0.187	0.269	1
GABPB1-AS1-ENSG00000244879	3.75E-05	0.329795222	0.507	0.424	1
ATRX-ENSG00000085224	3.97E-05	0.281133208	0.606	0.551	1
DDIT4-ENSG00000168209	4.14E-05	-0.3998779	0.658	0.697	1
MGEA5-ENSG00000198408	4.17E-05	0.282283257	0.461	0.385	1
UQCRFS1-ENSG00000169021	4.25E-05	-0.254928412	0.208	0.291	1
TBC1D10C-ENSG00000175463	4.45E-05	0.265682125	0.434	0.344	1
NAP1L4-ENSG00000205531	4.47E-05	0.309503276	0.447	0.365	1
ITSN2-ENSG00000198399	5.32E-05	0.266064908	0.364	0.277	1
CAPZA1-ENSG00000116489	5.71E-05	0.287916873	0.42	0.33	1
ELOVL5-ENSG00000012660	5.75E-05	0.2624917	0.292	0.209	1
SLC25A5-ENSG00000005022	6.01E-05	-0.287790754	0.469	0.554	1
TGOLN2-ENSG00000152291	6.02E-05	0.266319085	0.39	0.305	1
ERAP2-ENSG00000164308	6.06E-05	0.29752576	0.273	0.195	1
SEPT9-ENSG00000184640	6.47E-05	0.268050595	0.432	0.35	1
RSBN1-ENSG00000081019	6.62E-05	0.334291744	0.264	0.192	1
NCKAP1L-ENSG00000123338	7.46E-05	0.299531758	0.272	0.19	1
PGK1-ENSG00000102144	7.78E-05	0.255958529	0.497	0.426	1
SLIRP-ENSG00000119705	7.98E-05	-0.26632855	0.231	0.317	1
STK17B-ENSG00000081320	8.07E-05	0.27270152	0.534	0.446	1
TAPBP-ENSG00000231925	8.16E-05	0.278331593	0.449	0.368	1
DEDD2-ENSG00000160570	8.30E-05	-0.306752079	0.218	0.297	1
PARP8-ENSG00000151883	8.97E-05	0.255376885	0.436	0.348	1
HELZ-ENSG00000198265	9.18E-05	-0.287428844	0.205	0.285	1
NRDC-ENSG00000078618	0.000104579	0.261068134	0.273	0.195	1
RAD21-ENSG00000164754	0.000107038	0.302533088	0.402	0.328	1
ROMO1-ENSG00000125995	0.000108438	0.288791089	0.388	0.319	1
HP1BP3-ENSG00000127483	0.000109796	0.316214242	0.427	0.35	1
HNRNPR-ENSG00000125944	0.000116654	0.269051484	0.433	0.361	1
GABARAP-ENSG00000170296	0.000124482	0.300323988	0.282	0.209	1
TYROBP-ENSG00000011600	0.000128634	-0.466954048	0.472	0.492	1
CREBZF-ENSG00000137504	0.000132612	0.264616447	0.261	0.187	1
ARF5-ENSG00000004059	0.000132903	0.279673266	0.358	0.282	1
ANXA6-ENSG00000197043	0.000146501	0.299376452	0.497	0.416	1
HSPA6-ENSG00000173110	0.000149166	0.412267646	0.387	0.296	1
ATP1B3-ENSG00000069849	0.000169238	-0.347749511	0.301	0.373	1
FKBP8-ENSG00000105701	0.000175739	0.256602343	0.429	0.356	1
IL2RB-ENSG00000100385	0.000176861	-0.268167481	0.191	0.265	1
IKZF3-ENSG00000161405	0.000192251	0.267156144	0.405	0.322	1
NOSIP-ENSG00000142546	0.000206985	-0.25159093	0.207	0.28	1
PSMA3-AS1-ENSG00000257621	0.000214623	0.288480534	0.356	0.283	1
HEXIM1-ENSG00000186834	0.000226092	-0.367218074	0.184	0.259	1
CCSER2-ENSG00000107771	0.000231808	0.298921596	0.334	0.265	1
RBM4-ENSG00000173933	0.000239483	0.267641108	0.273	0.201	1
HAVCR2-ENSG00000135077	0.000276119	0.419614454	0.299	0.221	1
BAZ1B-ENSG00000009954	0.000280448	0.348589004	0.28	0.209	1
APLP2-ENSG00000084234	0.000286415	-0.273214736	0.232	0.313	1
ATOX1-ENSG00000177556	0.000317571	-0.266137748	0.196	0.266	1
PTP4A2-ENSG00000184007	0.000322332	0.28976246	0.384	0.317	1
CHORDC1-ENSG00000110172	0.000359896	-0.261944545	0.255	0.33	1
ERICH1-ENSG00000104714	0.000381947	0.25981023	0.337	0.268	1
LSM3-ENSG00000170860	0.000399517	-0.250949882	0.256	0.328	1
CDK5RAP3-ENSG00000108465	0.000449831	0.268983646	0.254	0.184	1
RBM6-ENSG00000004534	0.000478772	0.258145565	0.286	0.215	1
PNISR-ENSG00000132424	0.000564515	0.292970874	0.748	0.723	1
RAB1A-ENSG00000138069	0.000567508	-0.289869831	0.211	0.282	1
ACADVL-ENSG00000072778	0.000588548	0.281713693	0.338	0.269	1
GBP2-ENSG00000162645	0.000692118	0.302255018	0.4	0.331	1
PSMC6-ENSG00000100519	0.000719438	-0.264819285	0.212	0.282	1
PRPF38B-ENSG00000134186	0.000754696	0.250383102	0.64	0.601	1
CTSC-ENSG00000109861	0.00075803	0.278987004	0.522	0.457	1
TPR-ENSG00000047410	0.000804439	0.279623722	0.437	0.379	1
PTPRE-ENSG00000132334	0.00080872	-0.270419608	0.192	0.255	1
DDX17-ENSG00000100201	0.000954894	0.258014052	0.653	0.615	1
SAP18-ENSG00000150459	0.001027992	-0.252771635	0.521	0.587	1
CARD16-ENSG00000204397	0.001137615	0.285666638	0.48	0.416	1
ZCCHC11-ENSG00000134744	0.001572364	0.275264119	0.286	0.228	1
ADIRF-ENSG00000148671	0.00182808	-1.998579758	0.258	0.3	1
IRF2-ENSG00000168310	0.00242127	0.270389275	0.262	0.206	1
NFKBIZ-ENSG00000144802	0.002485232	-0.291231132	0.245	0.308	1
LAPTM4A-ENSG00000068697	0.002588753	-0.259672071	0.319	0.382	1
ATP1A1-ENSG00000163399	0.002733017	-0.258882923	0.305	0.37	1
GIMAP7-ENSG00000179144	0.002882072	0.307636687	0.501	0.447	1
NUDT4-ENSG00000173598	0.003214984	-0.278117606	0.208	0.268	1
BTN3A1-ENSG00000026950	0.003556204	0.253746437	0.25	0.197	1
CST7-ENSG00000077984	0.004128067	-0.329622961	0.618	0.607	1
CTSW-ENSG00000172543	0.005173542	-0.315130663	0.592	0.613	1
RBCK1-ENSG00000125826	0.005244919	0.263102506	0.305	0.252	1
BIRC6-ENSG00000115760	0.005475741	0.271519834	0.26	0.211	1
PMAIP1-ENSG00000141682	0.008234974	-0.258653191	0.272	0.327	1
TIMP1-ENSG00000102265	0.012837451	0.500790317	0.283	0.235	1
CEBPD-ENSG00000221869	0.024433334	-0.342994823	0.273	0.311	1
GLUL-ENSG00000135821	0.024584841	-0.297005877	0.318	0.37	1
TGFBR2-ENSG00000163513	0.035573078	-0.267100159	0.276	0.325	1
ACTN4-ENSG00000130402	0.151996629	-0.260798567	0.368	0.389	1
ITGB2-ENSG00000160255	0.183091596	-0.300526091	0.615	0.563	1
CCL4L2-ENSG00000276070	0.402223447	-1.302191536	0.341	0.333	1
DNAJB4-ENSG00000162616	0.654999852	0.275710383	0.354	0.359	1
