# Supplementary material for: Tumor-Infiltrated CD8+ T Cell 10-Gene Signature Related to Clear Cell Renal Cell Carcinoma Prognosis
Source: Front Immunol. 2022 Jun 24;13:930921. doi: 10.3389/fimmu.2022.930921 (PMC9263606; doi:10.3389/fimmu.2022.930921)
Supplement: Supplementary file 2 [file DataSheet_2.csv]

Supplementary Fig. 2 Detailed list of the result from Cox regression analysis of the CD8+ T cell-related prognostic genes. (ccRCC vs. papRCC).
	log2FoldChange	pvalue	change	label
ABI3	-0.172212823	0.0732	NOT
AC092580.4	0.352837591	0.0001	NOT
ACADVL	0.153922082	0.1974	NOT
ACAP1	0.355924663	0.0003	NOT
ACTN4	-0.403167749	0.0018	NOT
ADD3	-0.535289096	0	NOT
ADI1	-0.144794585	0.1938	NOT
ADIRF	1	0.5421	NOT
AES	0.230158886	0.1151	NOT
AKR1C3	-0.11518641	0.1008	NOT
ALDOA	0.089749292	0.4233	NOT
ALDOB	-0.096400774	0.0002	NOT
ALOX5AP	0.116092719	0.1438	NOT
AMD1	-0.627921396	0	DOWN	AMD1
ANAPC16	-0.533412122	0.0035	NOT
ANKRD11	-0.125109811	0.4931	NOT
ANKRD28	-0.105138318	0.4981	NOT
ANKRD36	0.245139849	0.1221	NOT
ANKRD36C	0.087003044	0.6763	NOT
ANKRD44	-0.073754189	0.6277	NOT
ANXA1	0.084892467	0.2853	NOT
ANXA5	0.531392665	0.0031	NOT
ANXA6	-0.030149977	0.8076	NOT
APBB1IP	0.003792798	0.9471	NOT
APLP2	-0.299754654	0.0191	NOT
APOBEC3C	0.181904803	0.0069	NOT
APOBEC3G	0.231508468	0.0032	NOT
APOC1	0.074179398	0.0376	NOT
APOE	0.05845757	0.2124	NOT
APP	-0.41581852	0	NOT
APRT	0.370114231	0.0022	NOT
ARAP2	-0.369760183	0.0226	NOT
AREG	0.01133551	0.8783	NOT
ARF5	0.585339228	0.0002	NOT
ARHGDIB	0.045546815	0.5827	NOT
ARL4C	0.251225535	0	NOT
ARL6IP5	-0.099157572	0.5006	NOT
ARPC1B	0.516827576	0	NOT
ASS1	-0.056887862	0.2528	NOT
ATF4	0.280581926	0.0223	NOT
ATOX1	0.084065375	0.4925	NOT
ATP1A1	-0.155134497	0.0241	NOT
ATP1B1	-0.293029679	0.0003	NOT
ATP1B3	0.335543234	0.0281	NOT
ATP5E	0.416536922	0	NOT
ATP5G2	0.543254091	0.0004	NOT
ATRX	-0.549046837	0.0002	NOT
ATXN1	-0.399582445	0.0112	NOT
B4GALT4	0.166700176	0.2933	NOT
BATF	0.252935336	0.0002	NOT
BAX	0.243259855	0.0404	NOT
BAZ1B	-0.126584152	0.4214	NOT
BCAS2	-0.750776293	0	DOWN	BCAS2
BCL2	-0.487597498	0	NOT
BIN2	0.13155444	0.1544	NOT
BIRC3	0.092396849	0.0989	NOT
BIRC6	-0.462829425	0.0002	NOT
BLOC1S1	0.253245895	0.0167	NOT
BPGM	-0.468724448	0.0013	NOT
BRD2	-0.216416231	0.1154	NOT
BTG2	-0.155718575	0.0317	NOT
BTN3A1	0.052212871	0.5104	NOT
BTN3A2	0.031014054	0.6745	NOT
C11orf31	0.394134492	0.0034	NOT
C12orf75	0.002197584	0.9785	NOT
C1orf56	0.555894587	0.0038	NOT
C1QA	0.119115481	0.0178	NOT
C1QB	0.10399959	0.0269	NOT
C3	0.076683225	0.0267	NOT
C4orf48	0.31488373	0	NOT
CALM1	-0.725463782	0	DOWN	CALM1
CALM3	-0.357961485	0.0258	NOT
CAMTA1	-0.428784913	0.0869	NOT
CAPG	0.106789494	0.177	NOT
CAPZA1	0.688938336	0	UP	CAPZA1
CAPZB	0.740650803	0.0005	UP	CAPZB
CARD16	0.220580269	0.0145	NOT
CASP1	0.131729771	0.1459	NOT
CBLB	-0.044892769	0.7808	NOT
CCDC167	0.39399963	0.0002	NOT
CCL3	0.11724956	0.0624	NOT
CCL4	0.127953364	0.0312	NOT
CCL5	0.115825566	0.0089	NOT
CCND2	0.161863715	0.0593	NOT
CCND3	0.1537506	0.1994	NOT
CCNH	0.242397008	0.2405	NOT
CCSER2	-0.674129175	0	DOWN	CCSER2
CD2	0.068779515	0.1645	NOT
CD247	0.098758772	0.2457	NOT
CD27	0.094946477	0.056	NOT
CD37	0.128744956	0.0947	NOT
CD3D	0.085718875	0.0886	NOT
CD3E	0.094491663	0.076	NOT
CD3G	0.039220713	0.6414	NOT
CD44	0.330526021	0	NOT
CD47	0.148937113	0.3527	NOT
CD52	0.093854575	0.0993	NOT
CD55	0.127337248	0.2155	NOT
CD69	0.130852808	0.1454	NOT
CD74	0.07362214	0.2586	NOT
CD82	0.262748806	0	NOT
CD84	-0.037079008	0.6118	NOT
CD8A	0.069805874	0.1261	NOT
CD8B	0.08782771	0.1186	NOT
CD9	-0.24538916	0.0026	NOT
CD96	0.13076507	0.1424	NOT
CDC42SE1	0.389606692	0.0167	NOT
CDC42SE2	-0.444725822	0.0002	NOT
CDK5RAP3	0.592387177	0	NOT
CEBPB	0.370459499	0	NOT
CEBPD	0.248499359	0.0015	NOT
CEP78	-0.323240168	0.2326	NOT
CHMP1B	-0.623621118	0	DOWN	CHMP1B
CHMP4A	0.568717102	0	NOT
CHORDC1	0.29810259	0.0618	NOT
CHST11	0.347482826	0.0003	NOT
CIB1	0.652273101	0	UP	CIB1
CIRBP	-0.386839644	0.0016	NOT
CITED2	-0.239908298	0.0023	NOT
CKLF	0.531921532	0.0002	NOT
CLDND1	-0.021530119	0.8857	NOT
CLEC2D	0.4152174	0	NOT
CLIC3	0.297508633	0.0013	NOT
CLPP	0.004390348	0.9796	NOT
CLU	-0.016434306	0.7739	NOT
CMPK1	-0.09783336	0.5633	NOT
CNN2	0.466748337	0	NOT
CNPY3	0.739553553	0	UP	CNPY3
COPE	0.415415439	0.0029	NOT
CORO1B	0.868150357	0	UP	CORO1B
COTL1	0.006677655	0.9435	NOT
CREBZF	0.18290472	0.114	NOT
CREM	0.212042158	0.1297	NOT
CRIP1	0.083697559	0.462	NOT
CSRNP1	-0.225145554	0.0048	NOT
CST3	0.251692135	0.0119	NOT
CST7	0.075571187	0.1135	NOT
CSTB	0.374593444	0	NOT
CTD-3252C9.4	0.152205933	0.0029	NOT
CTSA	0.423566943	0.0008	NOT
CTSB	-0.039052727	0.6925	NOT
CTSC	0.014100124	0.906	NOT
CTSD	0.016955441	0.8573	NOT
CTSS	-0.009646377	0.873	NOT
CTSW	0.088651698	0.1132	NOT
CYB5A	-0.412942998	0	NOT
CYB5B	-0.151404454	0.5273	NOT
CYCS	0.038836024	0.6664	NOT
CYLD	-0.093871216	0.5546	NOT
CYTH1	0.305939389	0.0782	NOT
CYTH4	0.24043322	0.0075	NOT
CYTIP	0.037295785	0.6745	NOT
DBI	0.566619774	0	NOT
DCXR	0.011137744	0.862	NOT
DDB2	0.009455159	0.9188	NOT
DDIT3	0.283222142	0.0004	NOT
DDIT4	0.053635549	0.3664	NOT
DDX17	0.070738015	0.5325	NOT
DDX21	-0.205917771	0.0673	NOT
DDX24	-0.490859611	0.0009	NOT
DDX3X	-0.281567471	0.0156	NOT
DEDD2	0.12018016	0.5704	NOT
DEFB1	-0.019080888	0.5538	NOT
DHRS7	-0.257734996	0.0366	NOT
DIP2A	0.215353286	0.1967	NOT
DNAJA1	-0.482238167	0.0003	NOT
DNAJB1	-0.245644817	0.0726	NOT
DNAJB4	-0.431244561	0.0005	NOT
DNAJB6	0.297582897	0.2338	NOT
DNAJB9	-0.394821948	0	NOT
DNAJC1	-0.418550348	0.001	NOT
DOCK8	-0.418854345	0	NOT
DRAP1	0.640273691	0	UP	DRAP1
DSTN	-0.456021832	0.0024	NOT
DUSP1	-0.176737179	0.0095	NOT
DUSP2	0.122306124	0.0612	NOT
DUSP4	0.020488666	0.8351	NOT
ECHS1	-0.160403521	0.1099	NOT
EEF1D	0.245139849	0.1126	NOT
EFHD2	0.338755343	0.0006	NOT
EGR1	-0.077745349	0.0634	NOT
EIF1	-0.140757438	0.4503	NOT
EIF1B	-0.352967539	0.0062	NOT
EIF3H	-0.217410019	0.257	NOT
EIF4A1	0.371425616	0	NOT
ELOVL5	0.091393428	0.4572	NOT
EMB	0.137411356	0.1028	NOT
EMP3	0.333969106	0.0001	NOT
ENO1	-0.106027405	0.2412	NOT
EOMES	0.033628181	0.6573	NOT
EPAS1	-0.40661577	0	NOT
EPS15	-0.544382407	0.0039	NOT
ERAP2	-0.022756987	0.6326	NOT
ERICH1	0.003992021	0.9838	NOT
ERP29	0.565938614	0.0012	NOT
EVI2B	0.055623904	0.3943	NOT
EVL	0.302989317	0.0018	NOT
FAM129A	0.032563991	0.7314	NOT
FAM133B	0.08764451	0.7273	NOT
FAM177A1	-0.552516051	0.0078	NOT
FAM53C	-0.326145739	0.0773	NOT
FAM65B	-0.444569828	0.0001	NOT
FCER1G	0.161863715	0.0065	NOT
FCGR3A	0.099030523	0.0333	NOT
FGFBP2	-0.250643225	0.0098	NOT
FKBP11	0.53180403	0	NOT
FKBP1A	0.154522039	0.3359	NOT
FKBP8	0.401323209	0.0101	NOT
FLNA	0.030432207	0.714	NOT
FNBP1	0.058834786	0.6689	NOT
FOS	-0.052030408	0.2482	NOT
FOSB	-0.110038105	0.0024	NOT
FOSL2	0.010049336	0.9245	NOT
FUS	0.324471949	0.0554	NOT
FXYD2	-0.219525106	0.0001	NOT
FYB	0.044686518	0.5162	NOT
GABARAP	-0.185125484	0.2953	NOT
GABPB1-AS1	0.29817681	0.0056	NOT
GADD45B	0.157601861	0.0169	NOT
GALM	-0.334214787	0.001	NOT
GAPDH	0.281336985	0.0042	NOT
GATM	-0.199915425	0	NOT
GBP2	0.215836923	0.0029	NOT
GBP5	0.145571123	0.0114	NOT
GCC2	-0.442544116	0.0006	NOT
GIMAP7	-0.23041996	0.0007	NOT
GLUL	0.068499416	0.4939	NOT
GNG2	-0.087520598	0.4442	NOT
GNLY	0.14106544	0.0464	NOT
GOLGA8A	0.221141549	0.0001	NOT
GOLGA8B	0.370045163	0	NOT
GPR65	0.096218858	0.3405	NOT
GPRIN3	-0.478519789	0	NOT
GPX1	0.313349819	0.0004	NOT
GPX3	-0.142947009	0.0062	NOT
GRN	-0.026138658	0.8362	NOT
GSAP	0.212446542	0.0609	NOT
GSN	-0.323792959	0.0004	NOT
GSTP1	0.022152805	0.7644	NOT
GYPC	0.039413002	0.6846	NOT
GZMA	0.076497971	0.106	NOT
GZMB	0.187309098	0.0103	NOT
GZMH	0.140544245	0.0201	NOT
GZMK	0.044877759	0.3124	NOT
GZMM	0.167123313	0.073	NOT
H1FX	0.260516404	0.0105	NOT
H3F3B	0.30269383	0.038	NOT
HAVCR2	-0.085993713	0.0689	NOT
HBA2	-0.077421147	0.1559	NOT
HCLS1	0.068779515	0.3651	NOT
HCST	0.284727713	0	NOT
HDDC2	-0.101036544	0.55	NOT
HELZ	-0.341504879	0.0478	NOT
HEXIM1	-0.129311736	0.3541	NOT
HINT1	-0.159816701	0.2022	NOT
HIPK2	-0.47981157	0	NOT
HLA-A	0.114310346	0.1713	NOT
HLA-B	0.033724869	0.6504	NOT
HLA-DMA	0.097308182	0.2001	NOT
HLA-DPA1	-0.060280931	0.2915	NOT
HLA-DPB1	-0.034384427	0.541	NOT
HLA-DQA1	0.001199281	0.9812	NOT
HLA-DQB1	0.019116117	0.7017	NOT
HLA-DRA	-0.059431584	0.316	NOT
HLA-DRB1	0.080473384	0.2113	NOT
HMGB2	0.688134639	0	UP	HMGB2
HMGN1	0.838718304	0	UP	HMGN1
HMGN2	-0.25747623	0.0569	NOT
HMGN3	0.378025392	0.0002	NOT
HNRNPA1L2	0.577680211	0.0092	NOT
HNRNPH2	-0.378920553	0.0297	NOT
HNRNPLL	-0.378336441	0.0396	NOT
HNRNPR	-0.222768622	0.1775	NOT
HOPX	0.149367832	0.2829	NOT
HP1BP3	-0.075478141	0.654	NOT
HSP90AA1	-0.228281729	0.0591	NOT
HSP90AB1	-0.245133569	0.0938	NOT
HSPA5	0.134268621	0.3532	NOT
HSPA6	0.26297946	0.0009	NOT
ICAM2	-0.222393832	0.046	NOT
ICAM3	0.076405331	0.5939	NOT
ID2	-0.232941394	0.0091	NOT
IER2	0.021370026	0.763	NOT
IFI16	0.356554937	0.0001	NOT
IFI27L2	0.174205376	0.0378	NOT
IFITM2	0.348965301	0.0002	NOT
IFITM3	0.391501401	0.0002	NOT
IFNG	0.363461861	0.0001	NOT
IGFBP5	-0.108142159	0.0407	NOT
IGFBP7	-0.121038328	0.2166	NOT
IKZF3	0.088285565	0.3034	NOT
IL10RA	0.127865371	0.0611	NOT
IL2RB	0.118493894	0.0763	NOT
IL2RG	0.17756024	0.0031	NOT
IL32	0.06719125	0.2124	NOT
INTS6	-0.62942149	0.0221	DOWN	INTS6
IQGAP2	-0.567748771	0	NOT
IRF1	0.167546271	0.0429	NOT
IRF2	0.13208034	0.4848	NOT
IRF3	0.735248357	0	UP	IRF3
ISCU	0.037006726	0.7712	NOT
ITGA4	-0.155484903	0.0632	NOT
ITGB1	-0.175902205	0.0389	NOT
ITGB2	0.049742092	0.4018	NOT
ITM2A	-0.287415441	0	NOT
ITM2C	-0.027679569	0.6963	NOT
ITSN2	-0.553037473	0.0005	NOT
JUN	-0.046986791	0.5417	NOT
JUNB	0.100840315	0.1306	NOT
JUND	0.114667075	0.195	NOT
KHDRBS1	-0.564929883	0.0008	NOT
KIAA1551	-0.107696575	0.3033	NOT
KLF2	-0.32406947	0	NOT
KLF3	-0.535118316	0.0002	NOT
KLF6	-0.369036751	0	NOT
KLF9	-0.530688253	0	NOT
KLRB1	-0.040301297	0.6135	NOT
KLRD1	0.209044627	0.4105	NOT
KLRF1	-0.355247392	0.021	NOT
KRTCAP2	0.687531442	0	UP	KRTCAP2
LAPTM4A	-0.285551011	0.0641	NOT
LAPTM5	0.090936995	0.1067	NOT
LAT	0.904420559	0	UP	LAT
LCK	0.090480353	0.2137	NOT
LCP1	0.013607003	0.815	NOT
LCP2	0.091849654	0.2592	NOT
LDHA	0.021761492	0.785	NOT
LDHB	-0.039260714	0.6568	NOT
LGALS1	0.281186019	0	NOT
LIMS1	0.104450101	0.403	NOT
LINC00152	0.421404072	0	NOT
LINC00649	0.15666181	0.3714	NOT
LITAF	0.048123275	0.6459	NOT
LMNA	0.10625012	0.2956	NOT
LPXN	0.25727441	0.0109	NOT
LSM3	-0.085013374	0.6463	NOT
LSP1	0.147471279	0.0306	NOT
LTB	0.2059567	0.0013	NOT
LYAR	0.542382429	0.0027	NOT
LYST	-0.139262067	0.3734	NOT
LYZ	-0.056993722	0.1539	NOT
MAFF	0.076312683	0.3075	NOT
MAPK1	-0.53034829	0	NOT
MBNL1	-0.075801713	0.6225	NOT
MBP	-0.528819887	0.0003	NOT
MCL1	-0.022654691	0.8359	NOT
MDFIC	0.144100344	0.2985	NOT
MGAT4A	-0.391710143	0.0003	NOT
MGEA5	-0.075801713	0.5987	NOT
MGP	-0.013389237	0.8343	NOT
MIEN1	0.443787982	0.0001	NOT
MIF	0.125839385	0.1062	NOT
MIOX	-0.127947014	0	NOT
MPC1	-0.254118356	0.0031	NOT
MRFAP1	-0.545417069	0.0045	NOT
MS4A6A	0.02887896	0.639	NOT
MSI2	-0.189950584	0.111	NOT
MT-ATP6	0.165005835	0.0463	NOT
MT-CO1	0.115023677	0.1678	NOT
MT-CO2	0.233410664	0.0031	NOT
MT-CO3	0.097308182	0.214	NOT
MT-CYB	0.134705703	0.0662	NOT
MT-ND1	0.101021114	0.1886	NOT
MT-ND2	0.19499096	0.0146	NOT
MT-ND3	0.124074315	0.0826	NOT
MT-ND4	0.248187322	0.0023	NOT
MT-ND4L	0.164327293	0.0386	NOT
MT-ND5	-0.018265809	0.8176	NOT
MT-ND6	-0.108699417	0.1294	NOT
MT1E	0.079642628	0.0521	NOT
MT1G	0.04315527	0.079	NOT
MT1X	0.142540687	0.0005	NOT
MT2A	0.257197091	0	NOT
MTSS1	-0.594207233	0	NOT
MYADM	0.004091618	0.9544	NOT
MYCBP2	-0.545417069	0	NOT
MYL12A	-0.131932671	0.4791	NOT
MYO1F	0.196306641	0.0197	NOT
MYOM2	-0.297867098	0.06	NOT
MZT2A	0.220419845	0.0036	NOT
NABP1	0.449226778	0	NOT
NAP1L4	0.629195154	0.0125	UP	NAP1L4
NBEAL1	-0.761640177	0	DOWN	NBEAL1
NCKAP1L	0.028684634	0.6993	NOT
NDUFA3	0.20522395	0.0287	NOT
NDUFA4L2	0.003493889	0.8941	NOT
NEAT1	0.115647424	0.0247	NOT
NELFCD	0.242710857	0.3611	NOT
NFE2L2	-0.300564698	0.0263	NOT
NFKBIA	-0.206655234	0.0414	NOT
NFKBIZ	0.408327674	0	NOT
NKG7	0.075385727	0.0875	NOT
NKTR	0.282770028	0.0055	NOT
NNMT	0.092579181	0.0118	NOT
NOSIP	0.162628923	0.2567	NOT
NPC2	0.166530871	0.2446	NOT
NPIPB5	0.704433253	0	UP	NPIPB5
NR4A1	-0.11945944	0.0104	NOT
NR4A2	-0.047301273	0.4451	NOT
NUDT4	-0.204567166	0.0399	NOT
OAZ1	0.496523839	0.0004	NOT
OPTN	-0.317728994	0.0301	NOT
OST4	0.527269676	0.0002	NOT
OXNAD1	-0.106583485	0.4633	NOT
PAG1	-0.046672408	0.6302	NOT
PAK2	-0.142370341	0.4228	NOT
PARK7	0.409257906	0.0341	NOT
PARP1	0.045068963	0.7674	NOT
PARP14	0.133306367	0.2085	NOT
PARP8	0.0978524	0.4956	NOT
PBXIP1	-0.309382499	0.0254	NOT
PCSK7	0.119381757	0.5614	NOT
PDCD4	-0.535289096	0.0014	NOT
PDE4DIP	0.037969931	0.7939	NOT
PDZK1IP1	-0.05551271	0.1442	NOT
PER1	-0.170788321	0.0301	NOT
PET100	0.226976197	0.0536	NOT
PGK1	-0.363699559	0.0001	NOT
PHF20	-0.356532097	0.0999	NOT
PHYKPL	0.113864256	0.2277	NOT
PKM	0.084065375	0.4802	NOT
PLAC8	0.341744031	0.0008	NOT
PLEK	0.069059536	0.2653	NOT
PLP2	0.33088523	0	NOT
PMAIP1	0.442118426	0	NOT
PNISR	0.323169865	0.0008	NOT
PNRC1	-0.126243727	0.2739	NOT
PPDPF	0.140544245	0.1422	NOT
PPP1R15A	0.053066721	0.5426	NOT
PPP1R2	-0.365283318	0.0612	NOT
PPP2R5C	-0.626984978	0.0022	DOWN	PPP2R5C
PPT1	-0.352398387	0.0093	NOT
PRDM1	-0.132617525	0.0983	NOT
PRF1	0.024692613	0.6821	NOT
PRPF38B	0.118760336	0.4181	NOT
PSAP	-0.215795614	0.0651	NOT
PSMA3-AS1	0.255107227	0.0235	NOT
PSMB9	0.099573805	0.1543	NOT
PSMC6	-0.180443322	0.4148	NOT
PSTPIP1	0.298770369	0.0008	NOT
PTBP3	-0.306253458	0.0156	NOT
PTGER2	0.332249046	0.0001	NOT
PTGER4	-0.166172655	0.109	NOT
PTP4A2	0.606662937	0.0008	UP	PTP4A2
PTPN12	-0.02644665	0.8243	NOT
PTPRC	-0.013794711	0.8268	NOT
PTPRE	-0.014504686	0.8984	NOT
PYCARD	0.3249056	0	NOT
RAB11FIP1	-0.316081547	0.0007	NOT
RAB1A	-0.187414504	0.3307	NOT
RAB27A	0.278994444	0.0424	NOT
RAB29	-0.189829672	0.0215	NOT
RAB9A	-0.514164525	0.0023	NOT
RAD21	-0.308020843	0.0513	NOT
RAP1B	-0.050136069	0.8203	NOT
RASGRP1	-0.14064233	0.1431	NOT
RASGRP2	0.020782539	0.8731	NOT
RBCK1	0.566846724	0	NOT
RBL2	-0.373966441	0.0004	NOT
RBM39	0.425071638	0.0019	NOT
RBM4	-0.273384768	0.3197	NOT
RBM6	0.403997365	0	NOT
RBPJ	0.080011938	0.7114	NOT
RCAN3	-0.285018955	0.05	NOT
RCSD1	-0.222768622	0.02	NOT
REL	-0.666894809	0.0017	DOWN	REL
RGCC	-0.266573109	0	NOT
RGS1	0.087552897	0.0656	NOT
RGS10	0.257660913	0.0012	NOT
RHOB	-0.32545317	0	NOT
RNASET2	0.173364899	0.0003	NOT
RNF125	-0.434173272	0.0058	NOT
RNF145	-0.0329365	0.7754	NOT
RNF19A	-0.063152815	0.6467	NOT
RNF213	0.119647962	0.2806	NOT
ROMO1	0.232618522	0.0051	NOT
RORA	-0.873949891	0	DOWN	RORA
RP11-51J9.5	0.149195566	0.0915	NOT
RP11-796E2.4	0.380215674	0.2355	NOT
RPL17	0.014593002	0.9118	NOT
RPL28	0.363183716	0.0001	NOT
RPL36A	0.372804166	0.0001	NOT
RPL41	-0.002603386	0.9574	NOT
RPLP0	0.300548938	0.0031	NOT
RPLP1	0.518019684	0	NOT
RPS19	0.289979432	0.0007	NOT
RPS2	0.365198515	0.0001	NOT
RPS24	0.444621717	0.0004	NOT
RPS26	0.099483278	0.2293	NOT
RPS27	0.106519843	0.369	NOT
RPS28	-0.019182819	0.842	NOT
RPS29	-0.210597582	0.1288	NOT
RSBN1	-0.706840508	0	DOWN	RSBN1
RTN4	-0.152685088	0.3198	NOT
S100A10	0.319544046	0.0025	NOT
S100A11	0.543834777	0	NOT
S100A4	0.155977581	0.0342	NOT
S1PR5	0.020684591	0.853	NOT
SAA1	0.140978593	0	NOT
SAA2	0.177978807	0	NOT
SAP18	-0.666700011	0.0002	DOWN	SAP18
SAT2	0.045737892	0.6729	NOT
SBDS	-0.320618573	0.0799	NOT
SDCBP	0.110198792	0.4578	NOT
SELK	0.147039743	0.3519	NOT
SEPP1	-0.452399495	0	NOT
1-Sep	0.236415094	0.0155	NOT
6-Sep	0.184735308	0.1415	NOT
9-Sep	0.13993584	0.3402	NOT
SERPINA1	0.017839918	0.6805	NOT
SERTAD1	-0.097723089	0.2653	NOT
SFPQ	0.23617823	0.1385	NOT
SH2D1A	0.133306367	0.103	NOT
SH3BGRL3	0.548121409	0	NOT
SH3BP5	-0.495608658	0	NOT
SH3KBP1	0.242946179	0.0627	NOT
SIRPG	0.168645126	0.0188	NOT
SIT1	0.101292251	0.1291	NOT
SKAP1	0.162968828	0.041	NOT
SLC25A5	-0.151637175	0.0784	NOT
SLC2A3	0.157601861	0.0068	NOT
SLC4A7	0.132956227	0.1341	NOT
SLFN5	-0.105805059	0.2917	NOT
SLIRP	0.374662199	0.0128	NOT
SMC4	0.303358552	0.038	NOT
SNRPD2	0.405865028	0.0005	NOT
SOD2	0.167969051	0.0172	NOT
SORL1	-0.376294731	0	NOT
SP100	0.20611946	0.3106	NOT
SPCS1	-0.033143219	0.8208	NOT
SPOCK2	-0.170195377	0.0214	NOT
SPON2	0.200161475	0.0001	NOT
SPP1	0.069712612	0.2472	NOT
SRGN	0.10490041	0.2299	NOT
SRSF3	-0.158761292	0.4415	NOT
SRSF5	0.106160196	0.3399	NOT
SSU72	-0.057205474	0.7921	NOT
STAT1	0.166361537	0.0338	NOT
STK17A	0.348753653	0.0024	NOT
STK17B	0.041621675	0.6862	NOT
STOM	-0.367735891	0.0009	NOT
SUB1	0.011730923	0.9587	NOT
SUCLG1	-0.197841368	0.0525	NOT
SUN2	-0.184163252	0.1616	NOT
SYNE1	-0.376877651	0.0008	NOT
SYNRG	-0.484995447	0.0048	NOT
SYTL3	0.091393428	0.3446	NOT
TACC1	-0.543521007	0	NOT
TAGAP	-0.069993372	0.4569	NOT
TANK	0.22570028	0.2635	NOT
TAPBP	0.151518648	0.1061	NOT
TBC1D10C	0.28735702	0.0009	NOT
TBC1D4	-0.298001805	0.0012	NOT
TC2N	-0.187293898	0.064	NOT
TCF7	0.266049772	0.0391	NOT
TES	-0.155251285	0.2409	NOT
TFDP2	-0.291422392	0.0205	NOT
TGFB1	0.263440608	0.0022	NOT
TGFBI	0.098849364	0.001	NOT
TGFBR2	-0.41113113	0	NOT
TGOLN2	-0.387281438	0.0002	NOT
TIGIT	0.281865187	0.0025	NOT
TIMP1	0.308146246	0	NOT
TIMP3	-0.500215445	0	NOT
TIPARP	-0.162989628	0.0275	NOT
TMEM2	-0.00250313	0.9799	NOT
TMPO	0.138456743	0.4444	NOT
TMSB4X	0.292669614	0.0119	NOT
TNFAIP3	-0.033246594	0.6916	NOT
TNFRSF9	0.161268148	0.0283	NOT
TOB1	-0.292627615	0.0029	NOT
TOB2	-0.603855073	0	DOWN	TOB2
TOX	0.09148469	0.2486	NOT
TPI1	0.006677655	0.9549	NOT
TPR	-0.191039447	0.1519	NOT
TPST2	0.282468505	0.0015	NOT
TRAC	0.084524955	0.1046	NOT
TRAF3IP3	0.252391626	0.0286	NOT
TRBC2	0.112077903	0.0171	NOT
TRIM22	-0.013693327	0.8662	NOT
TSC22D1	-0.480134776	0	NOT
TSC22D3	-0.170313938	0.0164	NOT
TSPO	0.413300994	0.0001	NOT
TSPYL2	0.220981215	0.0069	NOT
TSTD1	-0.032626503	0.7558	NOT
TTC38	-0.312384685	0.001	NOT
TTN	-0.039572775	0.9074	NOT
TUBA1A	0.248109297	0.0107	NOT
TUBB	0.476358395	0.0009	NOT
TUBB4B	0.004788517	0.9626	NOT
TYMP	0.201797333	0.0008	NOT
TYROBP	0.103097958	0.0573	NOT
UBB	-0.375129908	0.0073	NOT
UBL5	0.191694163	0.1566	NOT
UBXN4	-0.158761292	0.3022	NOT
UGP2	-0.120248573	0.5243	NOT
UMOD	-0.012680053	0.5136	NOT
UPP1	0.306601957	0	NOT
UQCR11	0.124427578	0.2917	NOT
UQCRFS1	-0.231805962	0.0321	NOT
UTRN	-0.355390055	0	NOT
VAMP8	-0.124203603	0.3044	NOT
VIM	0.106879362	0.0838	NOT
VPS13C	-0.330311255	0.0102	NOT
VPS37B	-0.080884729	0.5898	NOT
WIPF1	0.003194891	0.9749	NOT
WNK1	-0.12284583	0.2014	NOT
XPO1	0.204898111	0.2532	NOT
YBX1	0.38865799	0.0326	NOT
YPEL5	-0.520371037	0.0061	NOT
YWHAH	0.007074914	0.9582	NOT
ZBTB16	-0.447225042	0	NOT
ZBTB38	-0.242581245	0.0596	NOT
ZC3H7A	-0.134674903	0.4053	NOT
ZC3HAV1	-0.251157298	0.0835	NOT
ZCCHC11	-0.321445703	0.0654	NOT
ZEB2	-0.095630231	0.421	NOT
ZFAND5	-0.398092354	0.0016	NOT
ZFP36	0.000899595	0.9878	NOT
ZFP36L1	0.092670335	0.4044	NOT
ZMYM2	0.168222632	0.3453	NOT
ZNF638	-0.059962341	0.7214	NOT
ZNF90	0.235625329	0.0879	NOT
