# Supplementary material for: Tumor-Infiltrated CD8+ T Cell 10-Gene Signature Related to Clear Cell Renal Cell Carcinoma Prognosis
Source: Front Immunol. 2022 Jun 24;13:930921. doi: 10.3389/fimmu.2022.930921 (PMC9263606; doi:10.3389/fimmu.2022.930921)
Supplement: Supplementary file 3 [file DataSheet_3.csv]

Supplementary Fig. 3 Table of the top genes selected by random survival forest algorithm.
	V1	V2	V3	V4
1	NA	NA	NA	NA
2	Gene	Coefficient	P value	Hazard Ratio(95% CI)
3	AMD1	-0.201	0.138	0.818(0.627-1.066)
4	CCSER2	0.396	0.12	1.486(0.902-2.446)
5	CIB1	0.475	0.004	1.608(1.161-2.228)
6	DRAP1	-0.335	0.064	0.715(0.502-1.02)
7	HMGB2	0.31	0.046	1.363(1.005-1.848)
8	HMGN1	0.43	0.031	1.538(1.039-2.275)
9	NPIPB5	0.851	P < 0.001	2.343(1.702-3.225)
10	PTP4A2	0.408	0.057	1.503(0.987-2.29)
11	RORA	-1.035	P < 0.001	0.355(0.241-0.524)
12	SAP18	-0.354	0.073	0.702(0.477-1.033)
