# Supplementary material for: Tumor-Infiltrated CD8+ T Cell 10-Gene Signature Related to Clear Cell Renal Cell Carcinoma Prognosis
Source: Front Immunol. 2022 Jun 24;13:930921. doi: 10.3389/fimmu.2022.930921 (PMC9263606; doi:10.3389/fimmu.2022.930921)
Supplement: Supplementary file 4 [file DataSheet_4.csv]

Supplementary Fig. 4 Detailed list of correlated genes expressed by CD8+ T cells selected by KM investigation.
	sample	OS	OS.time	AMD1	CCSER2	CIB1	DRAP1	HMGB2	HMGN1	NPIPB5	PTP4A2	RORA	SAP18
TCGA-3Z-A93Z-01A	TCGA-3Z-A93Z-01A	0	385	4.239602552	2.465330338	6.703123543	5.610086173	4.336986001	4.250778313	0.195603543	4.40705833	1.646002777	5.492436241
TCGA-6D-AA2E-01A	TCGA-6D-AA2E-01A	0	362	3.419705328	2.824454504	6.406958423	5.659169466	3.83648362	3.987208688	0.917658147	4.271329574	0.986248809	5.364619271
TCGA-A3-3306-01A	TCGA-A3-3306-01A	0	1120	5.185948261	2.973227937	6.257073723	4.742728999	3.963622397	4.530082559	0.218725412	4.666429277	2.347252521	5.724405176
TCGA-A3-3313-01A	TCGA-A3-3313-01A	1	735	3.482329354	3.241662971	5.118465323	4.419735457	3.558448909	4.029660943	0.917091988	3.677176119	1.555565396	4.95252171
TCGA-A3-3317-01A	TCGA-A3-3317-01A	0	1491	5.150149154	3.386506499	5.543263176	4.179704946	3.645848681	4.562576771	0.6005795	4.346743015	2.047875739	5.149656221
TCGA-A3-3323-01A	TCGA-A3-3323-01A	0	1106	3.240094813	3.431521734	5.268507803	4.289380836	4.310404581	4.212043096	1.29507054	4.50362086	2.88748768	5.071740872
TCGA-A3-3324-01A	TCGA-A3-3324-01A	0	1186	4.619233865	3.01524724	5.908402417	4.445831565	3.894911812	4.462156686	0.627578703	4.692128726	2.18458812	5.299015758
TCGA-A3-3328-01A	TCGA-A3-3328-01A	0	1385	4.484140396	2.853202465	6.762753679	4.652636554	5.081049618	3.307530023	0.230810276	4.595944552	1.363701695	6.045260422
TCGA-A3-3329-01A	TCGA-A3-3329-01A	0	1624	4.212297155	2.757600808	6.451074174	4.598579	4.349480008	4.595388975	0.461930675	4.530906992	2.264807412	6.006019633
TCGA-A3-3331-01A	TCGA-A3-3331-01A	0	1257	4.639517702	2.803093373	5.847393875	4.148263504	4.441868813	4.29262371	0.731410044	4.621815768	2.311785805	5.307116943
TCGA-A3-3335-01A	TCGA-A3-3335-01A	0	1886	4.208743419	3.311498704	6.913924437	4.751092594	4.254228444	4.11837913	0.406082997	5.037292915	2.405517097	5.643970273
TCGA-A3-3343-01A	TCGA-A3-3343-01A	0	945	4.541547157	2.881165317	5.910732414	4.751147841	4.396913499	4.036594373	0.351047328	4.320926896	2.322542698	5.435846127
TCGA-A3-3346-01A	TCGA-A3-3346-01A	1	137	3.102626177	1.837532509	7.843334528	5.627126249	4.426662605	4.750560742	0.354535621	5.433522046	1.353778488	4.717813905
TCGA-A3-3349-01A	TCGA-A3-3349-01A	0	1385	4.69631793	3.278619301	5.794975571	4.819607599	4.560867811	4.329676096	0.424633552	4.255000714	2.145717392	5.293799932
TCGA-A3-3351-01A	TCGA-A3-3351-01A	0	910	4.875329606	3.340970396	6.048310337	4.683106728	4.698348768	4.427116706	0.591971737	4.710510452	2.705298295	5.270546193
TCGA-A3-3352-01A	TCGA-A3-3352-01A	1	561	3.966846751	2.725452615	6.42431033	4.684721002	4.242807832	4.340209957	0.676733184	4.560270472	2.347360117	5.881697554
TCGA-A3-3358-01A	TCGA-A3-3358-01A	0	1307	4.043747648	2.880733253	6.784273693	4.726538044	4.094176237	4.239209865	0.577392029	4.574322313	1.902632597	5.55614739
TCGA-A3-3358-11A	TCGA-A3-3358-11A	0	1307	4.18527213	2.550774909	6.50661808	4.453210262	3.731316245	3.871545186	0.105270913	4.289397332	2.080810125	5.957313356
TCGA-A3-3367-01A	TCGA-A3-3367-01A	0	2270	3.107539362	2.975012678	6.513823008	4.486856472	3.867952816	4.20483893	1.028475563	4.405372429	2.629078041	5.697817855
TCGA-A3-3370-01A	TCGA-A3-3370-01A	0	2274	4.113349704	3.268590068	5.648949259	4.556617641	4.468091974	4.266163266	0.926464897	4.44637239	2.583883467	4.676896437
TCGA-A3-3374-01A	TCGA-A3-3374-01A	0	1314	3.389503888	1.631899132	6.396860412	4.341305561	3.7903612	2.942532207	0.136744223	3.976651788	1.189377175	4.609355749
TCGA-A3-3376-01A	TCGA-A3-3376-01A	1	1696	4.168009205	3.493629893	5.39714189	4.517525878	4.377666086	4.150099746	0.849647968	4.715640206	2.58577254	5.009061642
TCGA-A3-3382-01A	TCGA-A3-3382-01A	0	574	3.70045537	3.341390255	5.420826353	4.448644655	3.987774227	4.620193766	0.181393566	5.339954834	2.433243252	5.086943797
TCGA-A3-3383-01A	TCGA-A3-3383-01A	0	861	3.504897252	2.333987217	7.432641614	5.905725045	4.486016925	4.382105949	0.076642781	4.442033342	1.255119467	6.217090052
TCGA-A3-3385-01A	TCGA-A3-3385-01A	0	1993	4.818744822	2.687147203	5.686298862	3.901783205	4.285066995	4.108416527	0.57732755	3.919467074	3.209760563	5.378962893
TCGA-A3-3387-01A	TCGA-A3-3387-01A	0	617	4.888871746	2.957451611	6.649873952	4.773427696	4.566383214	4.32144993	0.436322834	4.724645537	2.493354821	5.378761902
TCGA-A3-A6NI-01A	TCGA-A3-A6NI-01A	0	1018	4.903276832	2.529725841	6.674875376	5.15996581	4.395674865	4.288446864	0.35393283	4.617145831	2.399762683	5.429415036
TCGA-A3-A6NN-01A	TCGA-A3-A6NN-01A	0	3	4.038658753	2.890478413	5.761129045	4.776464561	4.932449272	4.02249775	0.161246613	4.579464114	2.566131784	5.446953903
TCGA-A3-A8CQ-01A	TCGA-A3-A8CQ-01A	0	3	3.941857567	2.812734178	5.732546793	4.933112481	4.279024291	4.39612384	0.950113358	4.462978765	2.209303483	5.199004131
TCGA-A3-A8OW-01A	TCGA-A3-A8OW-01A	0	323	3.975082131	2.920029653	6.152065578	5.086049542	4.652241668	4.321342986	0.284083399	4.195223324	3.093549667	5.736250611
TCGA-AK-3425-01A	TCGA-AK-3425-01A	0	3343	3.900337398	2.535614802	6.449856095	5.636223626	4.187466277	4.339598011	0.059848975	5.034501781	1.734258731	5.222990006
TCGA-AK-3427-01A	TCGA-AK-3427-01A	0	3583	4.629937729	2.183477216	7.08151224	5.633395229	3.798904252	3.043724577	0.058527408	4.120854114	0.840816093	6.046565901
TCGA-AK-3433-01A	TCGA-AK-3433-01A	0	3409	3.210792507	3.071131949	6.183869618	4.345416688	4.690024295	3.742899772	0.167877126	4.419186598	1.408146385	4.554523959
TCGA-AK-3434-01A	TCGA-AK-3434-01A	0	2087	3.279385846	2.739470187	6.331880921	5.178837266	4.993984089	3.870106025	0.269573113	4.544281974	2.282268696	5.745762933
TCGA-AK-3436-01A	TCGA-AK-3436-01A	0	3331	3.025176867	2.391443123	7.01701114	4.877358062	3.843965746	4.583324769	0.353381831	4.832069366	2.511638742	5.496668192
TCGA-AK-3445-01A	TCGA-AK-3445-01A	0	2392	3.719526561	2.817055073	6.659108621	5.451249627	4.421037622	4.63498906	0.574438712	5.087414929	2.085699267	4.84504519
TCGA-AK-3447-01A	TCGA-AK-3447-01A	0	1217	2.389564597	1.988326868	8.134079304	5.645320849	3.456663178	3.881157908	0	3.739957024	0.445405139	6.37528887
TCGA-AK-3453-01A	TCGA-AK-3453-01A	0	2531	2.758766257	1.963204027	6.986793913	5.515774289	4.873819559	4.284322878	2.012568717	4.575170526	1.541548571	5.787093926
TCGA-AK-3455-01A	TCGA-AK-3455-01A	1	683	5.142801037	2.987071824	7.033876146	5.167951965	4.559246333	4.210410476	0.64821451	4.634171645	2.164579308	5.966704726
TCGA-AK-3456-01A	TCGA-AK-3456-01A	0	1143	3.51428928	3.169241121	5.75413516	4.404840978	3.290460623	4.085149734	0.234975993	4.442775457	1.588775353	5.138357445
TCGA-AK-3458-01A	TCGA-AK-3458-01A	0	1168	3.771601293	2.115070517	7.119554946	5.362771764	4.534866237	3.983435759	0.198549259	4.079325702	2.369447044	6.227192257
TCGA-AK-3460-01A	TCGA-AK-3460-01A	0	2508	4.215158642	2.831267874	5.837425455	4.605324679	4.336336902	4.104404709	0.770524315	4.4492426	2.680209911	5.421374572
TCGA-AS-3778-01A	TCGA-AS-3778-01A	0	43	3.99171928	2.855751294	5.772511447	4.738674663	4.483674916	4.209312887	0.978177704	3.982994083	2.600980494	5.261240728
TCGA-B0-4688-01A	TCGA-B0-4688-01A	1	101	3.363857751	2.085589763	6.451828734	5.871905661	5.514879497	5.362694906	0.549337453	5.220841324	1.131521328	3.963242024
TCGA-B0-4690-01A	TCGA-B0-4690-01A	1	43	3.519164343	2.892467414	9.814624507	5.262731212	5.368785572	4.93717481	0.257432288	5.645535269	1.519272473	4.693798602
TCGA-B0-4693-01A	TCGA-B0-4693-01A	1	77	4.765061408	3.218195739	6.042634279	4.582327715	3.876066235	4.479901913	0.928499606	4.833576491	2.58749699	5.129947857
TCGA-B0-4696-01A	TCGA-B0-4696-01A	1	866	3.063492537	2.480033474	5.993427824	5.186114128	6.414430377	6.322871861	0.232714499	5.537928245	0.882501269	4.752698778
TCGA-B0-4698-01A	TCGA-B0-4698-01A	1	42	3.611053039	2.939800475	6.088287822	7.159808092	6.462726437	4.779480956	0.943374108	5.519034469	0.504343605	4.897355001
TCGA-B0-4699-01A	TCGA-B0-4699-01A	1	110	4.016642551	3.135313658	6.266325566	5.201177235	5.328399578	4.118369768	0.620298441	5.049028915	1.651487814	4.878354364
TCGA-B0-4700-11A	TCGA-B0-4700-11A	1	1980	3.654383968	2.921541087	6.10239034	4.16946313	3.566507391	3.964958315	0.151164129	4.569320605	1.74985179	5.532069392
TCGA-B0-4703-01A	TCGA-B0-4703-01A	1	182	3.406520246	3.318476311	6.326272649	5.016913307	4.730090072	4.661803967	0.863771215	4.90938105	2.596851483	5.090761639
TCGA-B0-4707-01A	TCGA-B0-4707-01A	1	600	2.625006167	1.89255989	7.050224158	4.837750693	4.056581513	3.439961086	0.922710965	4.882219211	1.834174815	4.465101834
TCGA-B0-4712-01A	TCGA-B0-4712-01A	1	1337	3.195443759	2.190398547	8.101411232	5.89108113	4.614302882	4.17746895	0.077170597	5.256182974	1.288802791	5.136900818
TCGA-B0-4712-11A	TCGA-B0-4712-11A	1	1337	4.634119807	2.715246339	6.71737208	4.507719124	4.590571981	4.402853734	0.040901832	5.492194005	1.151568151	5.73422269
TCGA-B0-4714-01A	TCGA-B0-4714-01A	1	99	3.923171751	2.630560723	6.198562082	5.326314404	4.969344184	4.546831213	1.50478675	4.402598393	2.368411089	5.409894668
TCGA-B0-4718-01A	TCGA-B0-4718-01A	0	1778	3.552306763	2.454482974	6.418273309	5.7081385	4.882486261	3.90203279	0.979635496	3.819141975	1.614328395	5.495856074
TCGA-B0-4810-01A	TCGA-B0-4810-01A	1	478	3.547276445	2.971211969	6.967505072	5.627362036	4.778658706	4.732426956	0.366122365	5.086229427	1.873876818	5.405524781
TCGA-B0-4813-01A	TCGA-B0-4813-01A	1	18	3.391043554	2.247090679	7.616306248	5.695076094	4.278909712	4.702888173	0.4883446	5.289536206	0.676425446	5.266888972
TCGA-B0-4816-01A	TCGA-B0-4816-01A	1	1371	4.6838884	2.834122802	5.977528769	5.028170711	4.770983042	4.639057726	0.881741851	4.558179717	2.045741472	5.309101781
TCGA-B0-4819-01A	TCGA-B0-4819-01A	1	183	3.32301052	2.828157431	6.808664037	5.172527792	4.433679715	4.553549566	1.966079543	4.874513231	1.60683092	4.803193754
TCGA-B0-4833-01A	TCGA-B0-4833-01A	1	2386	3.732375597	2.4168813	6.56243622	5.23285123	4.496840283	4.368752594	1.016341558	4.106237827	1.961518714	5.543189573
TCGA-B0-4834-01A	TCGA-B0-4834-01A	1	2090	4.161044895	3.601164677	5.60075451	3.610050027	3.616822047	2.615371988	0.216142854	3.938261619	1.43250864	5.255908359
TCGA-B0-4836-01A	TCGA-B0-4836-01A	1	1238	3.575939972	2.630190593	7.395027155	5.053110222	4.339182166	4.517097897	0.381664579	5.100485405	2.140290675	5.382538386
TCGA-B0-4838-01A	TCGA-B0-4838-01A	1	834	4.302191285	3.358808643	6.039674486	4.58422083	4.749619701	4.544770337	0.305499352	5.031517733	1.774949307	5.496443615
TCGA-B0-4842-01A	TCGA-B0-4842-01A	1	1724	3.15825364	2.256626521	6.507191537	6.057055096	3.973818875	3.661831991	0.131073953	4.576556046	0.758207011	5.494145738
TCGA-B0-4844-01A	TCGA-B0-4844-01A	1	313	2.733819751	2.070777974	7.35298762	5.464768433	3.955461648	4.26015924	0.76271556	4.871939264	1.83670496	5.641548817
TCGA-B0-4848-01A	TCGA-B0-4848-01A	1	883	3.732384531	3.001986915	7.078097806	4.856907744	3.513643782	4.652951168	0.205164611	5.287985121	1.673833681	5.409081074
TCGA-B0-4849-01A	TCGA-B0-4849-01A	1	69	3.84839532	2.754285516	6.390613489	5.098552365	4.595977035	4.469694476	1.6048737	4.634489382	2.539944401	5.467538303
TCGA-B0-4945-01A	TCGA-B0-4945-01A	1	2145	6.09065044	3.393836373	6.158332627	4.734387261	3.455679542	4.428709275	0.882959324	4.266634958	2.304422943	5.529165382
TCGA-B0-5075-01A	TCGA-B0-5075-01A	1	637	4.561327592	2.719696967	6.485490485	4.621816533	4.371805694	4.631741831	0.80689596	4.891657194	2.159391934	5.51796884
TCGA-B0-5080-01A	TCGA-B0-5080-01A	1	342	3.498436278	3.205264968	5.917406346	5.126415715	4.273970562	4.446161255	0.087813302	4.738587284	1.700323622	5.190194708
TCGA-B0-5081-01A	TCGA-B0-5081-01A	1	362	3.331269216	2.874641223	7.173736744	5.377044483	4.824305458	4.418138209	1.013255187	4.788887578	1.914073823	5.638195405
TCGA-B0-5084-01A	TCGA-B0-5084-01A	1	222	3.072608103	2.376636199	5.983851231	5.581670108	5.159037266	4.044483068	0.959494897	4.340075092	0.427988193	5.852039581
TCGA-B0-5088-01A	TCGA-B0-5088-01A	1	563	3.481299664	2.633488475	6.165773504	5.193561813	4.615266727	4.133994739	1.555818907	4.201714177	1.92268245	5.628694259
TCGA-B0-5094-01A	TCGA-B0-5094-01A	1	333	3.377003971	2.899352791	6.778780262	4.519280915	4.438780629	4.419629809	0.90099372	5.329021592	2.095971627	4.241082851
TCGA-B0-5095-01A	TCGA-B0-5095-01A	1	245	3.227166661	3.323534901	5.718880393	5.007370471	4.271258762	4.442912289	1.500765654	4.656918327	2.180837481	4.783321207
TCGA-B0-5096-01A	TCGA-B0-5096-01A	1	68	3.624135441	3.072811212	6.141438702	5.070859357	4.084361964	4.049536016	0.090226649	5.724189729	1.547626025	5.065159996
TCGA-B0-5099-01A	TCGA-B0-5099-01A	1	485	4.70277344	2.606917933	5.995396132	4.516361866	4.321914512	4.732079663	0.906760239	4.722181289	2.810455922	4.390210062
TCGA-B0-5107-01A	TCGA-B0-5107-01A	1	927	2.962989944	1.69025827	6.825796626	5.437648206	5.4055166	4.667865334	0.994073763	4.445569126	0.96612424	5.81544659
TCGA-B0-5108-01A	TCGA-B0-5108-01A	0	1782	3.449667903	3.181125947	6.623008247	4.826910251	4.123271524	4.259174986	0.32714913	5.031266551	2.317315196	5.044509074
TCGA-B0-5116-01A	TCGA-B0-5116-01A	0	1274	3.002950082	2.749269215	6.365668976	4.565675821	4.607441441	4.336651267	0.057086386	4.431207425	1.809203813	5.454862889
TCGA-B0-5117-01A	TCGA-B0-5117-01A	0	1608	2.779754717	2.227270266	6.238836121	5.066764401	4.030189447	3.361809561	0.300415044	4.066538543	0.768092374	5.38749275
TCGA-B0-5121-01A	TCGA-B0-5121-01A	0	1485	3.264293858	2.753281338	6.277476873	5.209596462	4.488850244	3.733580116	0.597393568	4.056729264	1.710295735	5.649995983
TCGA-B0-5402-01A	TCGA-B0-5402-01A	0	1290	2.937529798	2.692313311	6.476469686	4.617323961	4.640162927	3.276365979	0.056721297	4.355285029	2.90895033	5.68742904
TCGA-B0-5690-01A	TCGA-B0-5690-01A	0	3392	3.469504205	3.210923054	5.967015783	5.164717861	4.190152826	3.872611361	0.307527265	4.491087452	1.910149907	5.946976944
TCGA-B0-5691-01A	TCGA-B0-5691-01A	0	3431	5.621647342	3.341124222	5.676508773	4.651082014	4.188288913	3.926714123	0.076417122	4.654614101	2.46508585	5.565138023
TCGA-B0-5691-11A	TCGA-B0-5691-11A	0	3431	4.114331452	3.216100233	5.956910598	4.154373243	4.007177395	4.045093676	0.065292191	4.797964614	2.213800309	5.609006928
TCGA-B0-5693-01A	TCGA-B0-5693-01A	0	4074	4.457764142	3.237278655	5.807751691	5.009055877	4.359219589	4.20154991	0.182222041	4.427236201	2.284261035	5.768375701
TCGA-B0-5694-01A	TCGA-B0-5694-01A	1	480	3.867361562	2.814782271	6.153556101	5.097638711	4.087742814	3.86041089	0.393402333	4.596453785	1.872061809	5.787972977
TCGA-B0-5694-11A	TCGA-B0-5694-11A	1	480	4.003390307	3.197575768	6.121476874	4.53562071	3.82566402	3.938249084	0.097964858	4.870012205	1.684510954	5.533829526
TCGA-B0-5695-01A	TCGA-B0-5695-01A	0	2150	4.295435637	3.038348878	5.96469804	5.07802698	4.938007493	3.39745017	0.083356919	4.408249245	1.876596231	5.967657432
TCGA-B0-5696-01A	TCGA-B0-5696-01A	0	2609	4.47039049	2.787403264	6.893052893	5.552485713	4.210112031	4.346176267	0.023766358	4.690234145	1.306048352	6.073255096
TCGA-B0-5696-11A	TCGA-B0-5696-11A	0	2609	3.914565508	2.999207292	6.311697292	4.437026263	3.862768851	3.965693724	0.111355434	4.662319433	2.044598152	5.656456533
TCGA-B0-5699-11A	TCGA-B0-5699-11A	0	3841	3.905772598	3.111787369	6.184447864	4.245404063	3.917960569	3.884748869	0.054947178	4.548111522	2.127649688	5.713969013
TCGA-B0-5700-01A	TCGA-B0-5700-01A	0	1790	4.042864567	2.238846357	6.54069145	5.323953456	3.787750705	3.959521318	0.035477033	4.354039957	1.290304506	5.800184019
TCGA-B0-5703-11A	TCGA-B0-5703-11A	0	2246	4.356645695	2.972210745	6.65027475	5.246871722	4.737657977	4.559744511	0.153493967	5.230910992	1.34055163	5.948598579
TCGA-B0-5710-01A	TCGA-B0-5710-01A	0	2430	4.002739515	3.55804572	5.933467219	4.229781703	4.172817333	3.945269618	0.140181979	4.740625603	2.428936889	5.349264447
TCGA-B0-5712-01A	TCGA-B0-5712-01A	0	2722	4.277205438	2.579735304	6.806139036	4.850466174	4.479981545	4.253111908	0.117462029	4.579677685	2.181163946	6.017624806
TCGA-B0-5712-11A	TCGA-B0-5712-11A	0	2722	4.005949652	3.381936943	5.782544165	4.715464182	4.111361916	4.146355752	0.284511227	4.967488496	1.556151693	5.42411294
TCGA-B0-5713-01A	TCGA-B0-5713-01A	0	2782	4.689345132	3.175065371	5.971699106	4.517003171	4.020164758	4.172752565	0.117182163	4.552667568	2.262663737	5.590614958
TCGA-B2-3923-01B	TCGA-B2-3923-01B	0	992	4.87664583	4.462741651	3.64692291	2.392658099	3.51340336	4.497485192	0.202552976	5.523312322	3.974146369	5.228464902
TCGA-B2-3924-01A	TCGA-B2-3924-01A	0	1092	4.777512284	3.359298702	6.061885302	4.903746035	4.37313241	4.377184058	0.115337674	5.228158392	2.617840497	5.518532745
TCGA-B2-3924-01B	TCGA-B2-3924-01B	0	1092	5.035642885	4.244617167	4.384344369	2.697243509	3.405442654	4.620303246	0.278084403	5.175907203	4.516368615	4.376144153
TCGA-B2-4098-01A	TCGA-B2-4098-01A	1	51	3.454585566	2.834862307	5.977226296	4.46229495	3.367425008	4.379641927	0.34708546	4.277214059	1.378429108	5.003502097
TCGA-B2-4102-01A	TCGA-B2-4102-01A	0	952	5.604621754	3.267488075	6.106303219	4.294450448	3.872931505	4.453595157	0.494958643	4.605776811	2.594412801	5.239127303
TCGA-B2-5636-01A	TCGA-B2-5636-01A	0	919	5.929980982	3.308711541	5.043260334	4.653277763	4.271904302	3.519387708	0.131979611	4.725106806	2.227624212	5.249884064
TCGA-B2-5636-11A	TCGA-B2-5636-11A	0	919	3.857820225	3.043516086	6.103322751	4.247538506	3.774687962	3.872895448	0.102063491	4.607184123	1.838029996	5.629276664
TCGA-B2-5641-01A	TCGA-B2-5641-01A	0	656	3.902216267	2.897341849	6.274727172	4.601319844	3.995979388	4.082116776	0.086278953	4.914529458	1.981346801	5.331935716
TCGA-B2-A4SR-01A	TCGA-B2-A4SR-01A	0	507	5.271929435	3.208962971	5.859745694	4.446808298	5.36571936	4.743716312	0.67882991	4.52442651	2.646062349	5.274538682
TCGA-B4-5377-01A	TCGA-B4-5377-01A	0	365	4.562606197	3.096010896	6.11902279	4.689570112	3.659719544	4.223065101	0.31931489	4.600349121	2.589796281	5.666177594
TCGA-B4-5378-01A	TCGA-B4-5378-01A	0	175	6.037893959	3.13038402	5.612475144	4.609654574	5.412567072	4.419603173	0.171281742	4.372914818	2.350712702	5.421623985
TCGA-B4-5832-01A	TCGA-B4-5832-01A	0	155	5.271857497	4.300736964	2.973609597	2.00074517	3.528556394	5.097716154	0.018493102	5.733343642	2.851169837	5.021725899
TCGA-B4-5834-01A	TCGA-B4-5834-01A	0	38	3.924165451	3.411492391	5.721838694	4.68429589	4.805719814	3.860847444	0.19123454	4.518134681	2.68224241	5.636736123
TCGA-B4-5836-01A	TCGA-B4-5836-01A	0	141	4.41226943	3.300311313	6.051857149	4.074229673	4.213599462	4.038885825	0.072396327	4.776914169	2.091966898	5.567170095
TCGA-B4-5843-01A	TCGA-B4-5843-01A	0	11	5.141450764	3.473670931	5.610292392	4.04041167	4.721815443	4.50665507	0.130716611	4.699035283	2.380294456	5.343178462
TCGA-B8-4143-01A	TCGA-B8-4143-01A	1	709	3.597568441	2.520822752	6.426894136	5.026223297	5.067492212	4.924567705	0.782839915	4.234718328	1.63475425	5.019306213
TCGA-B8-4146-01B	TCGA-B8-4146-01B	0	511	5.740983757	4.253740993	3.758751857	2.583283378	4.912644377	5.148390387	0.066841315	5.150350009	3.986851839	5.787787085
TCGA-B8-4148-01A	TCGA-B8-4148-01A	0	1520	4.71636232	3.066939386	6.009958598	4.799247251	4.390899338	4.431102961	1.179226329	4.930935483	2.530598303	5.348143421
TCGA-B8-4153-01B	TCGA-B8-4153-01B	0	762	3.681291498	2.559795674	6.409686895	5.190236785	4.301988992	4.127848593	0.229758772	4.160423624	1.569816915	5.927934174
TCGA-B8-4154-01A	TCGA-B8-4154-01A	0	1380	5.158312074	2.543445775	6.526374175	4.858535306	4.322144307	4.217669688	0.080740518	4.442552366	1.858415578	6.002612608
TCGA-B8-4619-01A	TCGA-B8-4619-01A	0	523	4.289096501	3.682535565	6.070721726	4.24524228	3.715514578	3.395252949	0.200945177	4.440827543	1.530948472	5.242579768
TCGA-B8-4621-01A	TCGA-B8-4621-01A	0	788	2.869084575	2.873835328	6.12099105	4.524674125	3.429114275	3.926954758	0.227165989	4.377805368	1.72308224	4.960374115
TCGA-B8-5158-01A	TCGA-B8-5158-01A	0	1218	3.267709703	2.464814456	6.997858484	4.629874912	3.966639109	4.34335724	0.44251947	5.280182027	1.962702181	5.20827093
TCGA-B8-5545-01A	TCGA-B8-5545-01A	0	1525	4.035410142	3.229230076	5.706066461	4.801328392	4.253449054	4.169582071	0.053824023	4.69600737	2.057454368	5.265031922
TCGA-B8-5546-01A	TCGA-B8-5546-01A	0	505	3.72695978	2.647479288	5.55860992	4.710354419	4.110460725	3.940143585	0.080962775	4.578929894	1.603479943	5.745595968
TCGA-B8-5549-01A	TCGA-B8-5549-01A	0	194	3.979914543	3.129898124	5.639346749	4.341203816	3.988690237	3.734444228	0.069733591	4.260528036	2.232300287	5.134859837
TCGA-B8-5549-11A	TCGA-B8-5549-11A	0	194	4.375505378	3.279785749	5.372714716	4.440295914	4.603383838	3.861830774	0.20423797	5.138291861	1.817159833	5.540253252
TCGA-B8-5550-01A	TCGA-B8-5550-01A	0	1476	4.734056522	2.862114915	5.814628307	4.692414795	4.129072489	4.14563267	0.037716367	4.460715836	1.486181029	5.257844238
TCGA-B8-5551-01A	TCGA-B8-5551-01A	0	16	3.742130805	2.711795195	7.541923569	5.363230465	4.58053287	4.153740413	0.102100222	5.140334611	1.482773653	4.993739099
TCGA-B8-5552-01B	TCGA-B8-5552-01B	0	1046	4.427436117	3.35389426	5.481389074	4.200218443	4.174058235	3.848933511	0.101052966	4.695527913	1.951656471	5.259384737
TCGA-B8-A54E-01A	TCGA-B8-A54E-01A	0	909	3.587512031	3.31742128	6.033942169	4.734567423	3.283852455	3.883558955	0.194251255	4.303063799	0.988947123	5.882794624
TCGA-B8-A54G-01A	TCGA-B8-A54G-01A	0	53	3.370124645	2.88747466	6.763513993	5.436952875	5.930769389	4.752891914	0.348658639	5.023486012	2.227277554	5.676219468
TCGA-B8-A54H-01A	TCGA-B8-A54H-01A	0	256	5.153568834	2.944083598	6.087255218	5.211220397	4.075913035	4.17610034	0.412147961	4.341338194	2.193851187	5.630614187
TCGA-B8-A54I-01A	TCGA-B8-A54I-01A	0	150	3.20344438	2.018331761	7.421003386	5.593050518	4.108881884	3.732785361	0.167618334	4.99733056	1.380450821	4.977102656
TCGA-B8-A54J-01A	TCGA-B8-A54J-01A	0	528	4.500149593	2.926358976	6.597011954	5.457135441	4.20597497	4.044194207	0.443037161	4.415334412	1.93404281	5.608934536
TCGA-BP-4158-01A	TCGA-BP-4158-01A	0	3377	4.182725722	2.896155532	5.868878162	4.500248471	4.921594109	4.466935023	0.857377128	4.362468884	2.477778687	5.528940885
TCGA-BP-4162-01A	TCGA-BP-4162-01A	0	3074	5.549685356	3.20926604	5.885153752	4.52271514	4.294196605	4.194560548	0.423744156	4.847754925	2.514579582	5.115892617
TCGA-BP-4163-01A	TCGA-BP-4163-01A	0	2839	4.247732907	2.840770213	5.805599135	4.393603564	4.629910819	4.580558124	1.416950071	4.689044943	2.227939351	5.373272419
TCGA-BP-4164-01A	TCGA-BP-4164-01A	1	992	4.268800638	2.626887009	6.116184557	4.632872909	4.602767204	4.556952161	1.098152963	4.646528196	2.669390733	5.619584179
TCGA-BP-4165-01A	TCGA-BP-4165-01A	0	3037	3.683202837	2.48231986	6.253876786	5.759529863	4.810630891	4.105389729	1.032990231	4.363203816	1.789117999	6.231409849
TCGA-BP-4174-01A	TCGA-BP-4174-01A	0	1879	4.45970057	2.69410114	6.889925977	4.755280897	4.359378609	4.249357575	0.533630849	4.762978855	1.576788235	5.362843402
TCGA-BP-4325-01A	TCGA-BP-4325-01A	0	2964	4.103066014	2.898124177	5.748962674	4.60782134	5.025720762	4.038595603	0.92820515	4.585355238	2.831834923	5.421837039
TCGA-BP-4327-01A	TCGA-BP-4327-01A	1	109	3.289088916	2.727471962	5.945307569	5.184923189	5.044974213	4.594397158	1.495176659	4.658036115	2.228460856	5.445954008
TCGA-BP-4331-01A	TCGA-BP-4331-01A	1	2454	4.265413428	2.948045161	6.226005427	4.808104212	4.051724828	4.666855486	0.629349368	4.51116445	2.540571181	5.27248093
TCGA-BP-4332-01A	TCGA-BP-4332-01A	0	1133	5.351757583	2.942534018	6.003357956	4.414511169	5.027712763	5.11976796	0.921146933	4.808805348	2.812285674	5.88834531
TCGA-BP-4334-01A	TCGA-BP-4334-01A	1	645	2.23802348	1.952075866	6.762082601	5.673468701	3.864156685	2.99124096	0.715541174	3.622113615	0.939139285	4.15991242
TCGA-BP-4335-01A	TCGA-BP-4335-01A	1	475	4.060467804	2.88941721	6.050234404	5.081584495	4.844741677	4.52781462	1.161190715	4.257048342	2.185653746	5.519028524
TCGA-BP-4337-01A	TCGA-BP-4337-01A	1	2	3.200635504	2.549381836	6.292564914	5.2967776	4.54551866	4.651348067	1.776851903	4.47206793	1.696188641	5.216194446
TCGA-BP-4338-01A	TCGA-BP-4338-01A	0	2859	4.158641804	2.220490095	7.154637973	4.924112793	3.825025311	4.77986748	0.129927081	4.845625734	1.68085592	5.278034579
TCGA-BP-4341-01A	TCGA-BP-4341-01A	1	1589	3.905460046	2.823731593	5.940507592	5.481462759	4.849872875	3.982685419	1.659873416	4.15585895	2.048401611	5.619994049
TCGA-BP-4343-01A	TCGA-BP-4343-01A	1	1912	3.734120961	3.242396309	6.204270087	4.4318227	4.076262948	4.617992378	0.045523475	5.923031561	1.897607334	5.184777597
TCGA-BP-4346-01A	TCGA-BP-4346-01A	1	1493	4.191991234	3.071063298	6.340875818	5.055446347	5.083370587	4.484766865	1.33781387	4.887344927	2.116980275	5.411366354
TCGA-BP-4347-01A	TCGA-BP-4347-01A	0	1367	4.97807644	3.290378405	6.047393477	4.610334292	3.610119187	4.372803775	1.374881213	4.813484769	2.123372062	5.274526629
TCGA-BP-4353-01A	TCGA-BP-4353-01A	1	375	3.946388141	3.851046625	5.716599736	3.975635034	4.79323867	4.391269891	0.729002005	4.86943919	3.171030462	5.119624524
TCGA-BP-4756-01A	TCGA-BP-4756-01A	0	374	3.468009905	2.862553333	5.832860624	4.683927434	3.569084489	4.137684361	0.882304361	3.932425874	1.729419541	5.321971774
TCGA-BP-4759-01A	TCGA-BP-4759-01A	0	2372	2.887863546	2.469329415	6.823673523	5.473422187	4.637349798	4.033168545	0.137795157	4.443700679	1.485304549	5.804812328
TCGA-BP-4762-01A	TCGA-BP-4762-01A	1	1343	4.535555422	3.233556981	6.012760228	5.063668845	4.425223039	4.20087778	0.027959754	5.039170747	2.210680934	5.370905611
TCGA-BP-4765-01A	TCGA-BP-4765-01A	0	2184	4.639203721	3.15346803	5.91904779	4.647335872	4.474876213	4.552054917	0.604251755	4.747711266	2.63650292	4.917183957
TCGA-BP-4766-01A	TCGA-BP-4766-01A	0	1462	4.679382886	2.63230189	5.592797055	4.527382147	4.212522313	4.448254645	0.292274433	4.465104658	2.748447416	5.22200925
TCGA-BP-4769-01A	TCGA-BP-4769-01A	0	1876	5.00961478	3.3428279	5.651995549	4.893331311	4.86777088	4.350033201	1.106794293	5.440549064	1.856807469	5.269684612
TCGA-BP-4770-01A	TCGA-BP-4770-01A	1	329	2.827292556	2.425820801	6.112179257	5.921005813	4.841063031	4.181247896	0.047130838	5.723129388	1.748145562	4.751947251
TCGA-BP-4771-01A	TCGA-BP-4771-01A	1	162	3.507367915	3.029116012	6.311426474	5.226478705	4.96433711	4.725297335	1.696438264	4.698157527	1.71427929	4.998781802
TCGA-BP-4777-01A	TCGA-BP-4777-01A	0	1731	3.926310395	2.879163036	6.503874689	4.993605496	4.585694166	4.625209499	0.454089977	4.984033295	2.272292725	5.620619046
TCGA-BP-4782-01A	TCGA-BP-4782-01A	0	354	3.601680426	2.832679256	6.309957834	4.89972304	4.184771842	4.34262208	0.187885054	4.75938138	1.877314048	5.358555428
TCGA-BP-4787-01A	TCGA-BP-4787-01A	1	480	3.402106121	2.72229545	7.043656244	5.134448025	3.872831853	4.291458537	0.557231213	5.385345045	1.600791153	4.480830544
TCGA-BP-4790-01A	TCGA-BP-4790-01A	1	1111	4.204594184	3.433686462	5.870931861	3.920878102	3.776721347	4.218634825	0.263370746	5.228554884	2.800168023	4.678250448
TCGA-BP-4797-01A	TCGA-BP-4797-01A	0	1107	3.830072409	3.196233256	5.777438777	4.259430601	3.685406014	4.04437476	0.080480435	5.247293861	2.253413485	4.686054897
TCGA-BP-4798-01A	TCGA-BP-4798-01A	1	334	2.822672517	3.04731866	6.667271639	5.225118639	4.771939733	4.447886393	1.640854422	5.351285242	1.327361486	5.269110047
TCGA-BP-4804-01A	TCGA-BP-4804-01A	0	1459	3.541209933	2.835745106	6.467791965	5.278117007	4.654846508	4.291852911	0.724147865	4.946107898	1.710298627	5.240647884
TCGA-BP-4959-01A	TCGA-BP-4959-01A	0	2660	3.901106857	2.872019026	6.457145863	4.525108253	3.854389705	3.97069717	0.156493279	5.133094066	2.528121178	5.488168004
TCGA-BP-4961-01A	TCGA-BP-4961-01A	0	1935	4.388410993	3.516335625	5.663678769	4.592288405	4.105089612	4.039247962	0.836318644	4.52556929	3.137500362	5.34630409
TCGA-BP-4963-01A	TCGA-BP-4963-01A	0	1834	3.496791471	2.978673336	6.763135127	4.606371868	4.282956441	4.344588014	0.831337986	4.768528846	2.41282343	5.190442988
TCGA-BP-4967-01A	TCGA-BP-4967-01A	0	205	4.106348887	2.820744603	5.946464513	4.349177376	4.381728634	4.137138782	0.616696713	4.404807776	2.61963901	5.186233626
TCGA-BP-4968-01A	TCGA-BP-4968-01A	0	1746	4.45557131	2.744300865	6.839402346	5.713738905	4.983262305	4.422276012	0.836748803	4.578964536	2.069020549	5.842532286
TCGA-BP-4971-01A	TCGA-BP-4971-01A	0	1487	3.167146802	2.895900279	5.810007172	5.050855097	4.455289477	4.238909068	2.208396628	4.290739533	2.209272709	4.835806457
TCGA-BP-4976-01A	TCGA-BP-4976-01A	0	1632	5.693865255	3.170769642	5.987674698	4.464055199	4.494190161	3.95513792	0.185211524	4.459676414	2.738177536	5.789291955
TCGA-BP-4977-01A	TCGA-BP-4977-01A	0	454	4.268291414	2.778872235	6.724749036	4.715193768	4.185518296	4.111684586	1.580448188	4.47577216	2.501445025	5.858905824
TCGA-BP-4981-01A	TCGA-BP-4981-01A	1	1097	3.886276843	2.262250258	6.868039082	5.714548496	4.605446011	4.214680952	1.840211251	4.237391048	1.735163123	5.709227981
TCGA-BP-4982-01A	TCGA-BP-4982-01A	0	1014	4.070545677	3.333479767	5.551893534	4.47935739	4.578552221	4.046937508	1.123912514	4.5412252	3.186263468	5.34088566
TCGA-BP-4985-01A	TCGA-BP-4985-01A	1	952	4.004499019	2.700178571	6.382507243	4.788556814	3.780585373	4.745512394	0.159882104	5.5712089	1.905453438	4.995305494
TCGA-BP-4986-01A	TCGA-BP-4986-01A	0	785	4.079494072	3.202017209	6.37512697	4.745362478	4.254250632	4.554462883	0.410806537	4.518045682	2.695499988	5.416889647
TCGA-BP-4987-01A	TCGA-BP-4987-01A	0	1124	4.542269502	3.042230847	5.775349977	4.7369922	4.583003919	4.318486248	0.37472779	4.670420683	2.812235368	5.406177147
TCGA-BP-4989-01A	TCGA-BP-4989-01A	0	118	3.658231069	2.831076194	6.284553235	5.6401085	5.242692593	4.498868616	1.966177292	4.540374927	1.821485249	5.331552722
TCGA-BP-4991-01A	TCGA-BP-4991-01A	0	1413	4.628137403	3.573398236	5.33227789	4.391099221	4.549894952	4.342847682	0.889604024	4.634727338	3.049934964	5.140003654
TCGA-BP-4992-01A	TCGA-BP-4992-01A	0	501	3.947391777	2.22282662	5.951889205	5.692617697	4.082810184	4.325174293	2.321005499	3.99631113	1.72442836	4.51796424
TCGA-BP-4994-01A	TCGA-BP-4994-01A	0	1308	4.08536408	3.241784943	5.58800753	5.037125795	4.12013128	4.098660616	0.893977252	4.711675171	2.165150595	4.956504128
TCGA-BP-4999-01A	TCGA-BP-4999-01A	0	1266	4.659985561	3.27490346	5.264809714	4.392836995	4.229725858	4.101004223	1.320489226	4.44803937	2.803095101	5.344073968
TCGA-BP-5000-01A	TCGA-BP-5000-01A	0	563	3.082069001	2.496042502	6.646731604	5.674070276	4.250803675	3.889464042	1.030406479	4.480846351	1.647807644	5.577649572
TCGA-BP-5007-01A	TCGA-BP-5007-01A	0	1140	4.359002514	2.959680147	6.124252685	5.015144794	4.700270752	4.159019349	1.096650391	4.292629173	2.78445846	5.682825333
TCGA-BP-5010-01A	TCGA-BP-5010-01A	1	878	2.756289952	2.511033829	5.961452259	5.643389075	4.082560647	4.026164718	0.463508744	4.195682239	1.492595303	5.298117784
TCGA-BP-5169-01A	TCGA-BP-5169-01A	0	193	2.272978431	1.84707562	8.066897893	6.235802883	4.580820679	3.328692264	1.180641226	4.933514446	1.253191736	5.419583333
TCGA-BP-5174-01A	TCGA-BP-5174-01A	0	2257	4.40232725	2.632426	6.506481097	5.324444087	4.322665499	4.153627912	0.64542172	4.216602839	1.519825116	6.146964608
TCGA-BP-5175-01A	TCGA-BP-5175-01A	0	932	2.038446131	1.924975806	6.778487677	6.143599447	4.346110929	3.39838106	0.942120682	4.595749909	1.083683203	5.280931209
TCGA-BP-5177-01A	TCGA-BP-5177-01A	0	293	3.946085378	3.0570383	5.970803849	5.746109193	5.014468882	3.974509724	0.408895756	4.313901983	1.676903351	5.893431282
TCGA-BP-5178-01A	TCGA-BP-5178-01A	1	1912	2.746918708	2.271209167	7.181797933	5.4957182	4.499810829	3.845778955	0.180743146	4.8359584	1.612824623	5.675820639
TCGA-BP-5180-01A	TCGA-BP-5180-01A	0	2263	3.90596794	2.067858611	6.784838174	5.415614161	4.84649756	4.347366565	0.175436883	4.827202859	1.598747735	6.065947623
TCGA-BP-5182-01A	TCGA-BP-5182-01A	0	1165	3.376233368	3.046640851	5.833508651	4.840730112	4.319210515	3.902250153	0.446488115	4.856611585	2.047747241	5.338546243
TCGA-BP-5184-01A	TCGA-BP-5184-01A	0	1133	3.90799959	2.859877001	5.965132117	4.820747886	4.460336073	4.08435999	0.164838574	4.625584446	2.605978058	5.615833234
TCGA-BP-5185-01A	TCGA-BP-5185-01A	0	1132	2.664278658	1.59648932	6.586976498	5.772585827	3.805524841	3.485755823	0.749910258	3.321292627	1.008677098	5.378903915
TCGA-BP-5189-01A	TCGA-BP-5189-01A	1	822	3.745097986	3.460102187	6.120445018	4.696628079	3.994007057	3.878922682	0.102390584	4.906591846	2.578553007	5.397060366
TCGA-BP-5192-01A	TCGA-BP-5192-01A	0	714	5.264993417	2.924875289	6.263216836	4.825242104	4.858215423	4.13764117	0.16508315	4.524786587	2.140461382	5.935120293
TCGA-BP-5194-01A	TCGA-BP-5194-01A	0	408	4.589385868	3.229374732	5.525041206	4.780008831	4.56436703	3.887853555	0.113573	4.553402357	2.644740195	5.737261247
TCGA-BP-5195-01A	TCGA-BP-5195-01A	0	749	3.909129543	3.122925296	6.127745131	4.96540397	4.278876838	4.236594683	0.453801145	4.685521571	2.085941255	5.259697314
TCGA-BP-5196-01A	TCGA-BP-5196-01A	0	1018	3.604343802	2.947329414	6.553130677	5.721289597	5.247540025	4.81027334	0.352502884	5.151945701	1.927901815	5.076078287
TCGA-BP-5199-01A	TCGA-BP-5199-01A	0	1355	4.229496513	3.017723901	6.471353875	6.083482771	4.784125216	4.69609834	0.606746308	4.728303853	2.584047628	5.71194999
TCGA-BP-5201-01A	TCGA-BP-5201-01A	0	951	5.589157029	2.73633856	6.720854759	5.551275273	4.819780306	4.175663868	0.407742545	4.553939001	1.824911686	5.940372524
TCGA-CJ-4634-01A	TCGA-CJ-4634-01A	0	3498	3.951165454	3.162453421	5.794265687	4.695631322	4.498385509	4.33452938	1.090556706	4.410872809	2.691816844	5.517160637
TCGA-CJ-4636-01A	TCGA-CJ-4636-01A	0	1924	3.898110613	2.796312905	6.463208137	4.361286048	4.361927671	4.683122189	1.308589	4.882334291	1.963511908	5.327082898
TCGA-CJ-4639-01A	TCGA-CJ-4639-01A	0	3229	4.929825079	3.670830721	5.525192948	4.563375575	4.549914217	4.101052023	0.923055169	4.589648152	2.618475812	4.677716474
TCGA-CJ-4641-01A	TCGA-CJ-4641-01A	1	1661	4.252323254	3.261814171	6.504108369	4.825068209	4.664198925	4.528902799	1.002041587	4.992530463	2.228383785	5.450363597
TCGA-CJ-4644-01A	TCGA-CJ-4644-01A	1	336	4.113234477	2.871192957	6.425102124	5.164192588	3.783273577	4.216411131	0.036462845	5.073654897	1.940059999	5.666674291
TCGA-CJ-4871-01A	TCGA-CJ-4871-01A	0	2423	3.939247552	2.898223705	6.570118589	5.32675659	3.939486719	4.188863695	0.081802605	4.816945842	2.289329111	5.519729182
TCGA-CJ-4872-01A	TCGA-CJ-4872-01A	0	1435	3.435069831	2.924930055	6.65601296	4.686596052	4.423880996	4.036809377	0.366551111	4.658576954	1.744347085	5.581530238
TCGA-CJ-4874-01A	TCGA-CJ-4874-01A	0	2283	4.574823763	3.015617455	6.156208092	4.958628763	4.429694767	4.404888884	0.057915708	5.027351963	2.136462665	5.854787386
TCGA-CJ-4876-01A	TCGA-CJ-4876-01A	0	1955	4.92736712	2.750322075	6.932078519	5.791873167	4.188367516	4.515306889	0.940755945	4.101354121	1.370288264	6.285097671
TCGA-CJ-4878-01A	TCGA-CJ-4878-01A	0	2186	5.334722081	2.776323746	6.624498451	5.084315371	5.101523929	4.463558391	0.487454327	4.33893296	2.33058605	5.462515457
TCGA-CJ-4882-01A	TCGA-CJ-4882-01A	0	1883	3.679452397	2.917528769	7.489049766	5.104231535	4.895658501	4.477188748	0.654666173	4.588022347	1.672031445	5.062452288
TCGA-CJ-4885-01A	TCGA-CJ-4885-01A	0	3451	4.768702315	2.886043008	6.054189151	5.175793238	4.726216058	4.231689442	0.520593899	4.643348682	1.86466939	5.916530138
TCGA-CJ-4888-01A	TCGA-CJ-4888-01A	1	1567	4.259593505	3.288409748	6.543689387	5.713820929	4.844596271	4.194895912	0.319496932	5.013575599	1.756122807	5.517682181
TCGA-CJ-4889-01A	TCGA-CJ-4889-01A	0	1946	3.908466602	3.280141797	5.829448413	4.979989167	4.34202496	4.47349026	0.321855441	4.990223674	1.8683033	5.208501893
TCGA-CJ-4894-01A	TCGA-CJ-4894-01A	1	841	4.974129715	3.156679862	6.219158302	4.899250552	5.039568611	4.455773178	1.154915294	4.454233188	2.338968919	5.516770883
TCGA-CJ-4897-01A	TCGA-CJ-4897-01A	0	3341	5.759982577	2.986056633	6.223478144	4.551957017	4.347421894	3.649282781	0.22685365	4.402847625	2.496276654	5.796772724
TCGA-CJ-4899-01A	TCGA-CJ-4899-01A	0	1528	4.446281871	3.348977384	5.924236192	4.714667028	4.611983955	4.232353585	1.196900767	4.640325482	2.605961989	5.387022304
TCGA-CJ-4900-01A	TCGA-CJ-4900-01A	1	1714	3.955644502	2.454578398	6.502837183	5.653398696	5.004507692	4.353945575	1.343203545	4.893007781	1.557325573	5.72826195
TCGA-CJ-4903-01A	TCGA-CJ-4903-01A	0	1560	3.793618373	2.859739263	6.112885488	4.620838485	3.954805805	3.70432746	0.400598665	4.303218558	2.03167411	5.414998515
TCGA-CJ-4904-01A	TCGA-CJ-4904-01A	0	3302	5.003420495	3.52756529	5.921243795	4.963776458	4.003505236	3.645464391	0.053725405	4.823402361	2.008436337	5.588639012
TCGA-CJ-4905-01A	TCGA-CJ-4905-01A	0	1496	4.417244897	3.344021317	5.278886267	4.892131001	4.504271151	3.978672441	0.095826721	4.69425069	2.151799781	5.815134708
TCGA-CJ-4907-01A	TCGA-CJ-4907-01A	0	1499	5.197479222	3.171464483	5.721759206	4.890354667	4.146030617	3.66143901	0.614561344	4.577807746	2.137183576	5.442740408
TCGA-CJ-4912-01A	TCGA-CJ-4912-01A	0	1657	2.804260416	2.015585138	7.165068533	5.177935008	4.41867922	4.37438083	1.238449177	4.342526926	2.031652062	5.719832395
TCGA-CJ-4918-01A	TCGA-CJ-4918-01A	1	93	3.465233859	3.103864641	5.634924071	5.023067441	4.136487354	4.088639722	0.261450571	4.466824652	1.931087917	5.21704714
TCGA-CJ-4920-01A	TCGA-CJ-4920-01A	1	139	3.429344741	3.020416209	6.96231364	5.066918673	4.123155736	4.352339381	0.73685592	4.80751833	2.125155674	5.562014364
TCGA-CJ-5671-01A	TCGA-CJ-5671-01A	0	3987	2.897571407	3.082681868	6.895818542	5.166915634	3.928588084	3.852823923	0.087573306	4.554492361	1.63632378	5.434348574
TCGA-CJ-5672-01A	TCGA-CJ-5672-01A	1	1972	3.523724191	2.683185485	6.741469	5.481878829	4.244011061	4.211543615	0.138348472	4.58229916	1.374417913	5.594291882
TCGA-CJ-5676-01A	TCGA-CJ-5676-01A	0	4067	3.264651704	2.292407085	7.061665772	5.458487856	4.26130044	4.076794715	0.255303312	4.36562355	1.403307245	5.99265003
TCGA-CJ-5676-11A	TCGA-CJ-5676-11A	0	4067	4.334419042	3.230681566	6.217297335	4.474241152	3.710996271	4.238977145	0.096361357	4.843281131	2.120582263	5.708125538
TCGA-CJ-5677-01A	TCGA-CJ-5677-01A	1	782	3.094631914	2.528012772	6.169063713	5.896081905	4.784280157	4.444911494	0.271719951	4.350736275	0.91615382	5.934649716
TCGA-CJ-5677-11A	TCGA-CJ-5677-11A	1	782	4.261706636	3.187623273	6.108311909	4.290748327	3.636797853	3.983708878	0.089777946	4.926759836	1.715447802	5.674325575
TCGA-CJ-5678-01A	TCGA-CJ-5678-01A	1	574	4.198352655	2.378688081	7.665856987	6.122486523	5.173226302	4.799888125	0.021006362	4.54949706	1.321736418	6.472454875
TCGA-CJ-5679-01A	TCGA-CJ-5679-01A	1	679	2.852075592	2.494012939	7.188886831	5.401471924	3.439471124	4.626953695	0.153750061	4.432120281	1.426503184	5.052479771
TCGA-CJ-5680-11A	TCGA-CJ-5680-11A	1	768	4.05947036	3.332702796	6.178804692	5.106387233	3.870034877	4.427957191	0.182450043	5.001556394	1.701240039	5.300408511
TCGA-CJ-5682-01A	TCGA-CJ-5682-01A	0	3736	3.410747371	3.078211455	6.582785755	5.50711496	4.282273676	3.993830337	0.130298353	4.391756757	1.664280155	6.00680521
TCGA-CJ-5683-01A	TCGA-CJ-5683-01A	0	1889	4.103556224	2.664292128	6.371728881	5.435108589	4.737993547	4.350819794	0.126634772	4.781732014	1.684396365	5.897846442
TCGA-CJ-5684-01A	TCGA-CJ-5684-01A	0	2231	3.76612304	2.891950376	6.785174239	5.066454581	4.22557592	4.142465837	0.399243118	4.77259218	2.022138654	5.911064833
TCGA-CJ-6030-01A	TCGA-CJ-6030-01A	1	2299	3.94816074	3.311249819	6.552256059	5.084542962	4.865536264	4.68182466	0.076433862	5.082617954	2.002292211	5.718576147
TCGA-CJ-6031-01A	TCGA-CJ-6031-01A	0	1906	3.486657349	3.03452816	6.300081396	5.314444638	4.386523835	4.166133448	0.040364414	4.820631662	1.694938181	5.521450842
TCGA-CW-5580-01A	TCGA-CW-5580-01A	1	1964	4.19375059	3.259041044	6.247811036	3.930432941	4.337905901	4.236971753	0.275265655	4.842077689	2.51489057	5.803061926
TCGA-CW-5581-01A	TCGA-CW-5581-01A	0	2799	6.071719774	3.185788494	6.062210733	4.567390473	3.577926371	3.775918362	0.065705266	4.299657762	2.660932144	5.377247098
TCGA-CW-5584-01A	TCGA-CW-5584-01A	1	164	3.045710448	3.078707593	6.575263212	4.771849281	3.922077246	3.583630007	0.229131007	4.527340442	2.151456511	5.52345784
TCGA-CW-5584-11A	TCGA-CW-5584-11A	1	164	4.045546097	2.941907297	6.471540459	4.829695255	4.002753257	4.351005486	0.10827721	5.012992348	1.468691607	5.489339014
TCGA-CW-5585-01A	TCGA-CW-5585-01A	0	2609	4.204936587	3.031370756	6.770013343	4.963207252	4.831192161	3.919014161	0.293680559	4.26075969	2.82864497	5.746168206
TCGA-CW-5587-01A	TCGA-CW-5587-01A	0	2226	4.262182569	3.213219774	5.944448906	4.705825691	4.495842261	3.666876219	0.06001942	4.62723921	2.159857967	5.46740632
TCGA-CW-5589-11A	TCGA-CW-5589-11A	0	2378	4.158958874	2.925747476	6.277029947	4.531686202	3.61646402	4.109716644	0.056635258	4.684476434	2.078364763	5.700234082
TCGA-CW-5590-01A	TCGA-CW-5590-01A	1	1075	3.946810048	2.788792509	6.588044172	4.965579712	4.090925129	4.096995196	0.459162044	4.432125042	2.044634809	5.452956399
TCGA-CW-6087-01A	TCGA-CW-6087-01A	1	41	3.972186239	3.246402059	6.2621328	4.889010291	5.215792244	4.202731231	0.252734302	5.709813808	0.997490277	4.906918484
TCGA-CW-6088-01A	TCGA-CW-6088-01A	0	3222	4.878188347	3.425515357	5.52525553	3.990492625	4.526886833	3.969009308	0.395963127	4.630705436	2.729950283	5.389281313
TCGA-CW-6093-01A	TCGA-CW-6093-01A	0	3146	5.289379474	3.463340686	5.613529522	4.399058631	4.223522035	4.176114585	0.570566995	4.784896351	2.624408533	5.185266078
TCGA-CZ-4857-01A	TCGA-CZ-4857-01A	1	1432	3.792333335	2.637830078	5.854471319	4.726394636	4.802947623	4.638227572	0.624678703	5.524450899	1.612640299	4.382162259
TCGA-CZ-4858-01A	TCGA-CZ-4858-01A	1	2105	2.842918943	3.088272663	6.362741689	5.904879618	5.109311794	4.484994704	0.694173743	5.659188276	1.838623629	4.791603349
TCGA-CZ-4859-01A	TCGA-CZ-4859-01A	0	1787	4.081141263	2.966643488	6.299751912	4.894563801	4.245687366	3.732474272	0.138477827	4.681462336	2.4000888	6.062385255
TCGA-CZ-4860-01A	TCGA-CZ-4860-01A	1	206	3.214110133	2.676698864	6.641760084	4.885528944	4.420382562	3.949524463	0.061167686	5.865312079	1.346201144	4.891119626
TCGA-CZ-4862-01A	TCGA-CZ-4862-01A	0	3271	4.115011603	3.543555573	6.050683016	4.733418108	4.933714167	4.851521947	0.322648578	5.047409941	2.427457912	5.046880668
TCGA-CZ-4863-01A	TCGA-CZ-4863-01A	0	1928	4.482415155	3.342378794	6.490668345	4.849647196	4.671868845	4.414039231	0.199384083	4.701335077	2.115523019	5.620803239
TCGA-CZ-4863-11A	TCGA-CZ-4863-11A	0	1928	4.105800041	2.572419704	6.308751623	4.64171787	4.193127223	4.37571349	0.048349836	5.949062288	1.923692874	5.620360468
TCGA-CZ-4864-01A	TCGA-CZ-4864-01A	1	1315	4.553243004	3.205902684	6.239026251	4.746135275	5.149828792	4.506595623	0.733106686	4.400402937	2.728720574	5.594960623
TCGA-CZ-4865-11A	TCGA-CZ-4865-11A	1	166	4.591088762	2.708113856	5.96082941	4.64798807	4.565642526	4.191715693	0.24848727	5.805483295	2.080078464	5.664429287
TCGA-CZ-5451-11A	TCGA-CZ-5451-11A	0	1929	3.886236678	2.953829213	6.303996541	4.152702932	4.122205302	3.909687502	0.066100049	4.687139592	2.091898574	5.809342051
TCGA-CZ-5452-01A	TCGA-CZ-5452-01A	0	1789	4.452141333	2.581810783	6.807983519	5.497279479	4.506336021	4.779101865	0.132030537	4.77875694	1.721791578	5.800656227
TCGA-CZ-5452-11A	TCGA-CZ-5452-11A	0	1789	4.19486175	3.166432416	6.042151096	4.618928142	3.899144569	4.114998214	0.048506432	4.983957702	1.573688922	5.656488448
TCGA-CZ-5454-11A	TCGA-CZ-5454-11A	1	722	4.353397868	2.976393024	6.268774655	4.554324981	5.077733469	4.301205681	0.085522476	5.017005708	1.170090461	5.611555894
TCGA-CZ-5456-01A	TCGA-CZ-5456-01A	0	2422	3.275173264	2.752830386	7.437412119	4.724808699	4.133591683	4.086041323	0.084847225	5.004576172	2.361181217	5.12256274
TCGA-CZ-5457-11A	TCGA-CZ-5457-11A	0	2754	4.058681043	2.376387201	6.626575678	5.188043126	4.868973095	4.458129325	0.036910932	5.777658057	1.413664815	5.747178757
TCGA-CZ-5460-01A	TCGA-CZ-5460-01A	0	2873	3.443474859	2.565922238	7.222767047	5.738647686	4.524859659	4.32105919	0.490179555	4.239534621	1.812228226	5.782708483
TCGA-CZ-5463-01A	TCGA-CZ-5463-01A	0	662	4.674825215	3.426700438	5.965767372	4.023021055	4.729117268	4.379761362	0.098469108	4.836773722	2.560251914	5.622324158
TCGA-CZ-5465-01A	TCGA-CZ-5465-01A	1	2564	3.757496085	2.601273503	6.75573865	4.478594588	4.316389856	4.111094479	0.601765765	4.459297081	1.676305053	5.611160655
TCGA-CZ-5465-11A	TCGA-CZ-5465-11A	1	2564	4.623118289	3.300406538	5.738768868	4.341955723	4.096885039	4.370795549	0.295149028	5.44293361	1.823940063	5.640620536
TCGA-CZ-5467-01A	TCGA-CZ-5467-01A	1	73	4.718831671	3.028318241	6.17398913	4.763459794	4.992275212	3.930791016	0.108396036	4.678679262	2.095153833	5.473334916
TCGA-CZ-5467-11A	TCGA-CZ-5467-11A	1	73	4.480682336	2.566881562	6.46267239	4.73907823	4.714898758	3.877101866	0.035847126	5.060346782	1.053723674	5.507430695
TCGA-CZ-5468-01A	TCGA-CZ-5468-01A	1	59	3.713873936	2.200832074	6.953563872	5.764326533	5.336550639	4.477039265	0.224693908	5.235743815	1.335425167	4.848439154
TCGA-CZ-5469-01A	TCGA-CZ-5469-01A	1	946	3.164193192	2.34070884	6.357005165	5.46753088	5.157678753	5.078378803	0.362511709	4.354089242	0.937963572	5.729272118
TCGA-CZ-5470-01A	TCGA-CZ-5470-01A	0	386	3.871537158	2.359644107	7.1982439	5.30663592	5.019017793	4.434936397	0.165910192	4.499201683	1.679582666	6.289614534
TCGA-CZ-5470-11A	TCGA-CZ-5470-11A	0	386	4.481860855	3.201875693	5.835607487	4.617093703	4.287499574	4.252925301	0.043166209	5.19919038	1.674488567	5.879531957
TCGA-CZ-5982-11A	TCGA-CZ-5982-11A	0	2439	3.769322566	2.994065929	6.149107257	3.835933215	3.887255546	3.737631855	0.04279487	4.53141492	2.281020688	5.57826236
TCGA-CZ-5986-01A	TCGA-CZ-5986-01A	0	373	4.546854588	3.415814785	5.153145266	3.341384962	4.505847474	4.034050321	0.513010277	4.730181693	2.790239694	5.446567056
TCGA-CZ-5986-11A	TCGA-CZ-5986-11A	0	373	4.130099396	3.364410776	5.829171007	3.575747942	3.966016662	3.911731966	0.064055038	4.624929478	1.752750923	5.558286955
TCGA-CZ-5987-01A	TCGA-CZ-5987-01A	1	445	3.412556424	2.746572348	6.720307019	4.897875239	4.780043347	4.380507901	0.100636399	4.874453679	1.785944443	5.521286771
TCGA-CZ-5987-11A	TCGA-CZ-5987-11A	1	445	4.316571285	3.390017883	5.996716926	4.365249179	4.062799072	4.323092775	0.054277433	5.230161806	2.110385063	5.372564231
TCGA-CZ-5988-11A	TCGA-CZ-5988-11A	0	693	4.295767164	3.203054234	6.127218207	3.829950853	4.031038372	4.205002786	0.045860064	4.669254956	2.053739229	5.726508278
TCGA-CZ-5989-01A	TCGA-CZ-5989-01A	0	1905	5.73618659	4.389138046	3.817219787	1.219441969	4.701766494	4.800375483	0.046306806	5.483109805	3.780736158	5.661053952
TCGA-CZ-5989-11A	TCGA-CZ-5989-11A	0	1905	3.921236903	3.078786209	5.650681638	4.635511579	4.10878958	4.112048479	0.076494005	5.047258231	1.842305638	5.37974683
TCGA-DV-5573-01A	TCGA-DV-5573-01A	0	1130	3.709007841	3.03864574	6.614885547	5.215942474	5.178470921	5.127041779	0.392677615	5.003494352	2.201236282	5.722580867
TCGA-DV-5574-01A	TCGA-DV-5574-01A	0	2016	3.547974589	3.472557412	5.960357847	5.010556293	4.670398754	4.231568071	0.223356448	4.899843842	1.73152891	5.163676927
TCGA-DV-5575-01A	TCGA-DV-5575-01A	0	1729	4.385359881	3.164535954	6.086173695	4.889743104	4.880640647	4.268254958	0.105637604	4.628873731	2.247635668	5.407677998
TCGA-DV-A4VZ-01A	TCGA-DV-A4VZ-01A	0	365	5.967635925	2.519293844	7.62536862	5.155448497	4.628339385	5.068678655	1.092762148	5.338816896	1.724823925	5.375727599
TCGA-DV-A4W0-01A	TCGA-DV-A4W0-01A	0	2470	5.162511408	2.825709546	5.946223983	4.723692482	5.193528939	5.244726391	0.337284151	4.622913381	2.958010994	5.409179997
TCGA-DV-A4W0-05A	TCGA-DV-A4W0-05A	0	2470	6.193719011	2.823128627	6.108957727	4.546086684	5.419098583	4.98993017	0.478256783	5.074411998	2.516509945	5.364386874
TCGA-EU-5907-01A	TCGA-EU-5907-01A	0	127	4.109593404	2.624657933	6.885566949	4.579370684	2.94224159	3.825433098	0.045405623	4.204799191	2.456713194	5.638109942
TCGA-G6-A8L7-01A	TCGA-G6-A8L7-01A	0	2133	3.1729008	2.18316888	7.447831894	6.502069378	5.19907739	4.294012999	0.130706537	4.915702997	1.003088182	4.143199338
TCGA-GK-A6C7-01A	TCGA-GK-A6C7-01A	0	61	4.325402495	3.028606871	6.043495468	4.895356004	3.959718611	4.036287527	0.415557898	3.986976152	2.387143652	5.311425982
TCGA-MM-A563-01A	TCGA-MM-A563-01A	0	591	4.286986805	2.918941488	6.359262544	5.71448414	5.128834484	4.106710306	0.235795749	4.933423031	1.908511796	5.540337202
TCGA-MM-A564-01A	TCGA-MM-A564-01A	0	607	2.785924742	2.627432788	6.149964171	5.776062717	5.537993046	4.847028135	0.343938275	4.130567256	1.694106443	5.427251042
TCGA-MW-A4EC-01A	TCGA-MW-A4EC-01A	0	498	4.289989206	2.466073123	6.356784729	5.122669758	4.660306917	4.74787292	0.170929437	4.503101676	2.062411178	5.794336812
