# Supplementary material for: Tumor-Infiltrated CD8+ T Cell 10-Gene Signature Related to Clear Cell Renal Cell Carcinoma Prognosis
Source: Front Immunol. 2022 Jun 24;13:930921. doi: 10.3389/fimmu.2022.930921 (PMC9263606; doi:10.3389/fimmu.2022.930921)
Supplement: Supplementary file 5 [file DataSheet_5.csv]

Supplementary Fig. 5 Table for calculating ROC curves for TCGA training dataset of ccRCC.
	OS	OS.time	RiskScoretr	riskgrouptr
TCGA-3Z-A93Z-01A	0	385	0.763037522	low
TCGA-6D-AA2E-01A	0	362	4.04813385	high
TCGA-A3-3306-01A	0	1120	0.402711351	low
TCGA-A3-3313-01A	1	735	1.169196871	high
TCGA-A3-3317-01A	0	1491	0.959985197	high
TCGA-A3-3323-01A	0	1106	0.769512378	low
TCGA-A3-3324-01A	0	1186	0.93648018	high
TCGA-A3-3328-01A	0	1385	1.202018849	high
TCGA-A3-3329-01A	0	1624	0.389798277	low
TCGA-A3-3331-01A	0	1257	0.700101636	low
TCGA-A3-3335-01A	0	1886	1.125356842	high
TCGA-A3-3343-01A	0	945	0.346183523	low
TCGA-A3-3346-01A	1	137	6.30119383	high
TCGA-A3-3349-01A	0	1385	0.604702315	low
TCGA-A3-3351-01A	0	910	0.639207431	low
TCGA-A3-3352-01A	1	561	0.478020907	low
TCGA-A3-3358-01A	0	1307	1.251380133	high
TCGA-A3-3358-11A	0	1307	0.250220659	low
TCGA-A3-3367-01A	0	2270	0.586083724	low
TCGA-A3-3370-01A	0	2274	1.021168596	high
TCGA-A3-3374-01A	0	1314	0.816729518	low
TCGA-A3-3376-01A	1	1696	0.992612177	high
TCGA-A3-3382-01A	0	574	0.923317088	high
TCGA-A3-3383-01A	0	861	0.844027645	low
TCGA-A3-3385-01A	0	1993	0.081841242	low
TCGA-A3-3387-01A	0	617	0.664777538	low
TCGA-A3-A6NI-01A	0	1018	0.455226617	low
TCGA-A3-A6NN-01A	0	3	0.248603727	low
TCGA-A3-A8CQ-01A	0	3	0.89557987	low
TCGA-A3-A8OW-01A	0	323	0.09911568	low
TCGA-AK-3425-01A	0	3343	1.213190539	high
TCGA-AK-3427-01A	0	3583	0.915210687	high
TCGA-AK-3433-01A	0	3409	2.395556995	high
TCGA-AK-3434-01A	0	2087	0.357944173	low
TCGA-AK-3436-01A	0	3331	0.484097303	low
TCGA-AK-3445-01A	0	2392	2.420014936	high
TCGA-AK-3447-01A	0	1217	1.077101643	high
TCGA-AK-3453-01A	0	2531	4.425384777	high
TCGA-AK-3455-01A	1	683	0.907336099	high
TCGA-AK-3456-01A	0	1143	1.221188422	high
TCGA-AK-3458-01A	0	1168	0.125634867	low
TCGA-AK-3460-01A	0	2508	0.364264329	low
TCGA-AS-3778-01A	0	43	0.359997106	low
TCGA-B0-4688-01A	1	101	9.47925066	high
TCGA-B0-4690-01A	1	43	26.59989748	high
TCGA-B0-4693-01A	1	77	1.202362126	high
TCGA-B0-4696-01A	1	866	7.599046196	high
TCGA-B0-4698-01A	1	42	32.23500965	high
TCGA-B0-4699-01A	1	110	4.337898802	high
TCGA-B0-4700-11A	1	1980	0.758994202	low
TCGA-B0-4703-01A	1	182	1.477444612	high
TCGA-B0-4707-01A	1	600	3.312800992	high
TCGA-B0-4712-01A	1	1337	4.529973276	high
TCGA-B0-4712-11A	1	1337	3.319721954	high
TCGA-B0-4714-01A	1	99	1.144363611	high
TCGA-B0-4718-01A	0	1778	0.91561956	high
TCGA-B0-4810-01A	1	478	2.142651378	high
TCGA-B0-4813-01A	1	18	11.99611234	high
TCGA-B0-4816-01A	1	1371	1.164250806	high
TCGA-B0-4819-01A	1	183	17.20787296	high
TCGA-B0-4833-01A	1	2386	0.802080251	low
TCGA-B0-4834-01A	1	2090	1.048638322	high
TCGA-B0-4836-01A	1	1238	1.528706955	high
TCGA-B0-4838-01A	1	834	1.774928765	high
TCGA-B0-4842-01A	1	1724	2.053264667	high
TCGA-B0-4844-01A	1	313	1.516421487	high
TCGA-B0-4848-01A	1	883	3.001703182	high
TCGA-B0-4849-01A	1	69	1.433184984	high
TCGA-B0-4945-01A	1	2145	0.857433263	low
TCGA-B0-5075-01A	1	637	1.255792229	high
TCGA-B0-5080-01A	1	342	1.265612014	high
TCGA-B0-5081-01A	1	362	2.62618834	high
TCGA-B0-5084-01A	1	222	3.986846124	high
TCGA-B0-5088-01A	1	563	1.48526882	high
TCGA-B0-5094-01A	1	333	7.222472662	high
TCGA-B0-5095-01A	1	245	3.726156695	high
TCGA-B0-5096-01A	1	68	4.23526296	high
TCGA-B0-5099-01A	1	485	0.888725791	low
TCGA-B0-5107-01A	1	927	2.140456068	high
TCGA-B0-5108-01A	0	1782	1.439224817	high
TCGA-B0-5116-01A	0	1274	0.591395249	low
TCGA-B0-5117-01A	0	1608	1.424481199	high
TCGA-B0-5121-01A	0	1485	0.698150176	low
TCGA-B0-5402-01A	0	1290	0.116935237	low
TCGA-B0-5690-01A	0	3392	0.576106289	low
TCGA-B0-5691-01A	0	3431	0.331757253	low
TCGA-B0-5691-11A	0	3431	0.516635762	low
TCGA-B0-5693-01A	0	4074	0.321180068	low
TCGA-B0-5694-01A	1	480	0.67952868	low
TCGA-B0-5694-11A	1	480	1.248013719	high
TCGA-B0-5695-01A	0	2150	0.386364223	low
TCGA-B0-5696-01A	0	2609	1.126804731	high
TCGA-B0-5696-11A	0	2609	0.575104417	low
TCGA-B0-5699-11A	0	3841	0.430224378	low
TCGA-B0-5700-01A	0	1790	0.619672723	low
TCGA-B0-5703-11A	0	2246	2.279606527	high
TCGA-B0-5710-01A	0	2430	0.605187354	low
TCGA-B0-5712-01A	0	2722	0.323832706	low
TCGA-B0-5712-11A	0	2722	2.070990194	high
TCGA-B0-5713-01A	0	2782	0.405031614	low
TCGA-B2-3923-01B	0	992	0.143617564	low
TCGA-B2-3924-01A	0	1092	0.597814846	low
TCGA-B2-3924-01B	0	1092	0.12375829	low
TCGA-B2-4098-01A	1	51	1.488426586	high
TCGA-B2-4102-01A	0	952	0.601893581	low
TCGA-B2-5636-01A	0	919	0.476451148	low
TCGA-B2-5636-11A	0	919	0.675862569	low
TCGA-B2-5641-01A	0	656	0.891755467	low
TCGA-B2-A4SR-01A	0	507	0.535049321	low
TCGA-B4-5377-01A	0	365	0.330484432	low
TCGA-B4-5378-01A	0	175	0.305614608	low
TCGA-B4-5832-01A	0	155	0.467351015	low
TCGA-B4-5834-01A	0	38	0.253974943	low
TCGA-B4-5836-01A	0	141	0.67570594	low
TCGA-B4-5843-01A	0	11	0.507796786	low
TCGA-B8-4143-01A	1	709	1.581239457	high
TCGA-B8-4146-01B	0	511	0.052848567	low
TCGA-B8-4148-01A	0	1520	1.399959125	high
TCGA-B8-4153-01B	0	762	0.475838032	low
TCGA-B8-4154-01A	0	1380	0.361811678	low
TCGA-B8-4619-01A	0	523	1.889898689	high
TCGA-B8-4621-01A	0	788	1.049042862	high
TCGA-B8-5158-01A	0	1218	2.069028787	high
TCGA-B8-5545-01A	0	1525	0.65800395	low
TCGA-B8-5546-01A	0	505	0.486001522	low
TCGA-B8-5549-01A	0	194	0.357639223	low
TCGA-B8-5549-11A	0	194	1.159122875	high
TCGA-B8-5550-01A	0	1476	0.882444261	low
TCGA-B8-5551-01A	0	16	4.047819417	high
TCGA-B8-5552-01B	0	1046	0.783779322	low
TCGA-B8-A54E-01A	0	909	1.594268041	high
TCGA-B8-A54G-01A	0	53	0.905945354	low
TCGA-B8-A54H-01A	0	256	0.432074881	low
TCGA-B8-A54I-01A	0	150	2.61604633	high
TCGA-B8-A54J-01A	0	528	0.826748438	low
TCGA-BP-4158-01A	0	3377	0.465436399	low
TCGA-BP-4162-01A	0	3074	0.741079449	low
TCGA-BP-4163-01A	0	2839	1.628132012	high
TCGA-BP-4164-01A	1	992	0.531389663	low
TCGA-BP-4165-01A	0	3037	0.719290291	low
TCGA-BP-4174-01A	0	1879	2.283298413	high
TCGA-BP-4325-01A	0	2964	0.405051847	low
TCGA-BP-4327-01A	1	109	1.601150347	high
TCGA-BP-4331-01A	1	2454	0.563482425	low
TCGA-BP-4332-01A	0	1133	0.415573642	low
TCGA-BP-4334-01A	1	645	2.947466685	high
TCGA-BP-4335-01A	1	475	0.907809699	high
TCGA-BP-4337-01A	1	2	4.301758768	high
TCGA-BP-4338-01A	0	2859	1.229448276	high
TCGA-BP-4341-01A	1	1589	1.405668431	high
TCGA-BP-4343-01A	1	1912	3.294244437	high
TCGA-BP-4346-01A	1	1493	2.949746179	high
TCGA-BP-4347-01A	0	1367	3.204600665	high
TCGA-BP-4353-01A	1	375	0.645854442	low
TCGA-BP-4756-01A	0	374	0.92307588	high
TCGA-BP-4759-01A	0	2372	0.76708665	low
TCGA-BP-4762-01A	1	1343	0.767673461	low
TCGA-BP-4765-01A	0	2184	0.788253995	low
TCGA-BP-4766-01A	0	1462	0.187679223	low
TCGA-BP-4769-01A	0	1876	5.343067037	high
TCGA-BP-4770-01A	1	329	2.52429703	high
TCGA-BP-4771-01A	1	162	7.743672744	high
TCGA-BP-4777-01A	0	1731	0.854290976	low
TCGA-BP-4782-01A	0	354	0.93383357	high
TCGA-BP-4787-01A	1	480	8.314392553	high
TCGA-BP-4790-01A	1	1111	0.984829117	high
TCGA-BP-4797-01A	0	1107	1.348926691	high
TCGA-BP-4798-01A	1	334	21.17091591	high
TCGA-BP-4804-01A	0	1459	2.800858457	high
TCGA-BP-4959-01A	0	2660	0.558624198	low
TCGA-BP-4961-01A	0	1935	0.363773573	low
TCGA-BP-4963-01A	0	1834	1.411372511	high
TCGA-BP-4967-01A	0	205	0.395944009	low
TCGA-BP-4968-01A	0	1746	1.014762507	high
TCGA-BP-4971-01A	0	1487	4.028962737	high
TCGA-BP-4976-01A	0	1632	0.190131544	low
TCGA-BP-4977-01A	0	454	1.117404721	high
TCGA-BP-4981-01A	1	1097	2.596216765	high
TCGA-BP-4982-01A	0	1014	0.397176704	low
TCGA-BP-4985-01A	1	952	2.282413833	high
TCGA-BP-4986-01A	0	785	0.42183787	low
TCGA-BP-4987-01A	0	1124	0.283876767	low
TCGA-BP-4989-01A	0	118	5.274540413	high
TCGA-BP-4991-01A	0	1413	0.498246746	low
TCGA-BP-4992-01A	0	501	5.426166631	high
TCGA-BP-4994-01A	0	1308	1.678472586	high
TCGA-BP-4999-01A	0	1266	0.617085989	low
TCGA-BP-5000-01A	0	563	1.826751826	high
TCGA-BP-5007-01A	0	1140	0.395156818	low
TCGA-BP-5010-01A	1	878	0.872884657	low
TCGA-BP-5169-01A	0	193	7.103818487	high
TCGA-BP-5174-01A	0	2257	0.769568819	low
TCGA-BP-5175-01A	0	932	3.385836219	high
TCGA-BP-5177-01A	0	293	0.685504789	low
TCGA-BP-5178-01A	1	1912	1.099772616	high
TCGA-BP-5180-01A	0	2263	0.615394575	low
TCGA-BP-5182-01A	0	1165	1.032503327	high
TCGA-BP-5184-01A	0	1133	0.234178113	low
TCGA-BP-5185-01A	0	1132	0.643491164	low
TCGA-BP-5189-01A	1	822	0.55019775	low
TCGA-BP-5192-01A	0	714	0.361617039	low
TCGA-BP-5194-01A	0	408	0.192337569	low
TCGA-BP-5195-01A	0	749	1.066573875	high
TCGA-BP-5196-01A	0	1018	2.196956112	high
TCGA-BP-5199-01A	0	1355	0.539419083	low
TCGA-BP-5201-01A	0	951	0.760576637	low
TCGA-CJ-4634-01A	0	3498	0.55289187	low
TCGA-CJ-4636-01A	0	1924	3.221909112	high
TCGA-CJ-4639-01A	0	3229	1.37994251	high
TCGA-CJ-4641-01A	1	1661	2.353809565	high
TCGA-CJ-4644-01A	1	336	0.850609668	low
TCGA-CJ-4871-01A	0	2423	0.543643319	low
TCGA-CJ-4872-01A	0	1435	1.270707987	high
TCGA-CJ-4874-01A	0	2283	0.55773222	low
TCGA-CJ-4876-01A	0	1955	1.33289636	high
TCGA-CJ-4878-01A	0	2186	0.496944321	low
TCGA-CJ-4882-01A	0	1883	3.624835326	high
TCGA-CJ-4885-01A	0	3451	0.749873802	low
TCGA-CJ-4888-01A	1	1567	2.109164041	high
TCGA-CJ-4889-01A	0	1946	1.649947528	high
TCGA-CJ-4894-01A	1	841	1.147080421	high
TCGA-CJ-4897-01A	0	3341	0.248510979	low
TCGA-CJ-4899-01A	0	1528	1.120032432	high
TCGA-CJ-4900-01A	1	1714	3.419108157	high
TCGA-CJ-4903-01A	0	1560	0.564738387	low
TCGA-CJ-4904-01A	0	3302	0.833762854	low
TCGA-CJ-4905-01A	0	1496	0.369201267	low
TCGA-CJ-4907-01A	0	1499	0.815587792	low
TCGA-CJ-4912-01A	0	1657	1.001894474	high
TCGA-CJ-4918-01A	1	93	0.716114824	low
TCGA-CJ-4920-01A	1	139	1.632416482	high
TCGA-CJ-5671-01A	0	3987	1.35114217	high
TCGA-CJ-5672-01A	1	1972	1.302286084	high
TCGA-CJ-5676-01A	0	4067	0.767867407	low
TCGA-CJ-5676-11A	0	4067	0.657261631	low
TCGA-CJ-5677-01A	1	782	1.193659523	high
TCGA-CJ-5677-11A	1	782	1.119709468	high
TCGA-CJ-5678-01A	1	574	0.76500619	low
TCGA-CJ-5679-01A	1	679	1.696425602	high
TCGA-CJ-5680-11A	1	768	2.000659	high
TCGA-CJ-5682-01A	0	3736	0.677639221	low
TCGA-CJ-5683-01A	0	1889	0.709839645	low
TCGA-CJ-5684-01A	0	2231	0.837940754	low
TCGA-CJ-6030-01A	1	2299	1.126665439	high
TCGA-CJ-6031-01A	0	1906	1.081182957	high
TCGA-CW-5580-01A	1	1964	0.463271994	low
TCGA-CW-5581-01A	0	2799	0.223783607	low
TCGA-CW-5584-01A	1	164	0.650192025	low
TCGA-CW-5584-11A	1	164	1.911182666	high
TCGA-CW-5585-01A	0	2609	0.206550333	low
TCGA-CW-5587-01A	0	2226	0.516145076	low
TCGA-CW-5589-11A	0	2378	0.483036387	low
TCGA-CW-5590-01A	1	1075	0.755229891	low
TCGA-CW-6087-01A	1	41	13.15100309	high
TCGA-CW-6088-01A	0	3222	0.365013414	low
TCGA-CW-6093-01A	0	3146	0.712398498	low
TCGA-CZ-4857-01A	1	1432	6.140241591	high
TCGA-CZ-4858-01A	1	2105	7.005002523	high
TCGA-CZ-4859-01A	0	1787	0.279072852	low
TCGA-CZ-4860-01A	1	206	6.500470703	high
TCGA-CZ-4862-01A	0	3271	1.262540048	high
TCGA-CZ-4863-01A	0	1928	0.83144005	low
TCGA-CZ-4863-11A	0	1928	1.599384901	high
TCGA-CZ-4864-01A	1	1315	0.422599728	low
TCGA-CZ-4865-11A	1	166	1.295627957	high
TCGA-CZ-5451-11A	0	1929	0.457950706	low
TCGA-CZ-5452-01A	0	1789	0.828896029	low
TCGA-CZ-5452-11A	0	1789	1.314168546	high
TCGA-CZ-5454-11A	1	722	2.350308419	high
TCGA-CZ-5456-01A	0	2422	1.03377422	high
TCGA-CZ-5457-11A	0	2754	2.353108646	high
TCGA-CZ-5460-01A	0	2873	0.777674992	low
TCGA-CZ-5463-01A	0	662	0.409264076	low
TCGA-CZ-5465-01A	1	2564	1.210511369	high
TCGA-CZ-5465-11A	1	2564	1.846159618	high
TCGA-CZ-5467-01A	1	73	0.599433776	low
TCGA-CZ-5467-11A	1	73	2.396829297	high
TCGA-CZ-5468-01A	1	59	3.730741145	high
TCGA-CZ-5469-01A	1	946	1.419074737	high
TCGA-CZ-5470-01A	0	386	0.499354546	low
TCGA-CZ-5470-11A	0	386	1.122505019	high
TCGA-CZ-5982-11A	0	2439	0.34603846	low
TCGA-CZ-5986-01A	0	373	0.341459078	low
TCGA-CZ-5986-11A	0	373	0.854015323	low
TCGA-CZ-5987-01A	1	445	1.063540483	high
TCGA-CZ-5987-11A	1	445	1.177901577	high
TCGA-CZ-5988-11A	0	693	0.538333798	low
TCGA-CZ-5989-01A	0	1905	0.112420832	low
TCGA-CZ-5989-11A	0	1905	0.997147005	high
TCGA-DV-5573-01A	0	1130	0.966653855	high
TCGA-DV-5574-01A	0	2016	2.019610841	high
TCGA-DV-5575-01A	0	1729	0.520619106	low
TCGA-DV-A4VZ-01A	0	365	6.97324584	high
TCGA-DV-A4W0-01A	0	2470	0.20166517	low
TCGA-DV-A4W0-05A	0	2470	0.686132507	low
TCGA-EU-5907-01A	0	127	0.20964305	low
TCGA-G6-A8L7-01A	0	2133	7.746784777	high
TCGA-GK-A6C7-01A	0	61	0.319418502	low
TCGA-MM-A563-01A	0	591	1.052372631	high
TCGA-MM-A564-01A	0	607	0.599287761	low
TCGA-MW-A4EC-01A	0	498	0.333765242	low
