# Supplementary material for: Tumor-Infiltrated CD8+ T Cell 10-Gene Signature Related to Clear Cell Renal Cell Carcinoma Prognosis
Source: Front Immunol. 2022 Jun 24;13:930921. doi: 10.3389/fimmu.2022.930921 (PMC9263606; doi:10.3389/fimmu.2022.930921)
Supplement: Supplementary file 6 [file DataSheet_6.csv]

Supplementary Fig. 6 Table for calculating the correlated genes by KM investigation of the risk groups
	sample	OS	OS.time	AMD1	CCSER2	CIB1	DRAP1	HMGB2	HMGN1	NPIPB5	PTP4A2	RORA	SAP18
TCGA-A3-3307-01A	TCGA-A3-3307-01A	0	1436	5.304085967	3.121119748	6.434403706	4.566571693	3.892576801	4.361198755	0.390300738	4.676730486	2.511776581	5.56826757
TCGA-A3-3308-01A	TCGA-A3-3308-01A	0	16	3.671903093	3.319024607	6.096170095	4.646965446	3.617319675	4.569545051	0.70718572	4.661119497	2.096285699	5.046293318
TCGA-A3-3311-01A	TCGA-A3-3311-01A	1	1191	4.143625127	3.223049048	6.410605139	4.38106943	3.938641486	4.487736064	0.220594247	4.915405585	2.242998739	5.478777006
TCGA-A3-3316-01A	TCGA-A3-3316-01A	0	1493	3.267477711	2.79594682	5.66665491	4.376956933	4.019539624	4.740145393	0.364335586	4.51024784	2.662499557	5.006537466
TCGA-A3-3319-01A	TCGA-A3-3319-01A	0	1130	3.15068825	2.626830773	6.21928709	4.683758968	4.085146576	4.216229923	0.938721954	5.769568662	1.929377209	4.438676222
TCGA-A3-3320-01A	TCGA-A3-3320-01A	0	1508	4.765389057	3.386316036	5.721918469	4.217216359	4.035292364	4.407684307	1.23607992	4.551107451	3.245678693	5.483188597
TCGA-A3-3322-01A	TCGA-A3-3322-01A	0	1478	4.048159111	2.98982628	5.493917695	4.197813954	4.111033464	4.758122095	0.499750766	4.310968029	2.699756413	5.108978649
TCGA-A3-3325-01A	TCGA-A3-3325-01A	1	1170	3.592648435	2.506328954	6.696092132	4.600704614	4.449037131	4.566773937	0.841073184	4.392354941	2.187357439	5.905121986
TCGA-A3-3326-01A	TCGA-A3-3326-01A	0	1137	4.78586262	2.749423288	5.969038273	4.828901556	4.806381995	4.310140531	1.010575473	4.334886351	2.542475725	5.490092556
TCGA-A3-3347-01A	TCGA-A3-3347-01A	1	1610	3.515910334	3.067264907	6.503240162	4.65079077	4.688460096	4.491246055	0.416178478	4.797826609	2.101280296	4.464132736
TCGA-A3-3357-01A	TCGA-A3-3357-01A	0	2688	4.114826548	3.025351163	5.702380135	4.035824441	4.188169911	4.4521357	0.675666979	4.599489428	2.689624411	5.363661304
TCGA-A3-3359-01A	TCGA-A3-3359-01A	0	2504	5.116637308	3.093373172	6.055713364	4.540381175	4.493293868	4.347981209	0.52793567	4.62935625	2.750183063	5.520382995
TCGA-A3-3362-01A	TCGA-A3-3362-01A	0	1559	4.57714641	3.072911621	5.89641948	4.657112597	3.926617804	4.415714109	0.405917971	4.506326741	2.080425519	5.491547165
TCGA-A3-3363-01A	TCGA-A3-3363-01A	0	319	3.942583699	2.427437539	6.767374573	4.807958912	3.910798006	5.064869031	0.200282373	4.963276105	2.12327536	5.483160373
TCGA-A3-3365-01A	TCGA-A3-3365-01A	0	873	4.867783795	3.497274057	5.65337559	4.546159713	4.122831051	4.514076354	0.792716532	4.881226634	2.150528355	5.393063873
TCGA-A3-3372-01A	TCGA-A3-3372-01A	0	735	4.273086488	3.24685126	5.313192815	4.189266485	4.271504867	4.448537078	0.562502827	4.694346959	2.570073416	5.082661051
TCGA-A3-3373-01A	TCGA-A3-3373-01A	0	1621	5.303894669	3.220866033	5.725409471	4.4620394	3.387432352	3.637747066	0.189717149	4.109175735	2.851954901	5.542391688
TCGA-A3-3378-01A	TCGA-A3-3378-01A	0	630	3.981588893	3.50620173	5.909680998	4.323578399	4.087985613	4.161717283	0.61832206	5.531901144	2.497106388	4.733452835
TCGA-A3-3380-01A	TCGA-A3-3380-01A	0	567	4.420534045	2.679678081	6.145274342	4.291083313	4.331923071	4.397197745	0.431054205	4.401833739	2.825951527	5.598848907
TCGA-A3-3387-11A	TCGA-A3-3387-11A	0	617	4.003908661	2.629953173	6.615777692	4.5228748	3.10670056	3.870262017	0.105423672	4.266579304	2.323677252	5.829957848
TCGA-A3-A6NJ-01A	TCGA-A3-A6NJ-01A	0	468	4.844031236	2.856322359	6.360926213	5.294803094	4.140185473	4.101361278	0.1426349	4.67759278	2.209116278	5.551574371
TCGA-A3-A6NL-01A	TCGA-A3-A6NL-01A	0	689	4.032554086	2.844239743	5.619618316	5.123965295	4.36881753	4.14904777	0.193869562	4.374256866	2.276436742	5.287964028
TCGA-A3-A8OV-01A	TCGA-A3-A8OV-01A	0	340	3.971376375	2.25913511	6.505486416	5.249417121	4.612231004	4.302056733	0.251663323	4.421726298	2.137193132	5.797200161
TCGA-AK-3426-01A	TCGA-AK-3426-01A	1	885	2.461482174	2.498850112	6.557450603	6.517688549	5.132207211	4.244377856	1.285138651	4.520776616	1.275752527	4.945785224
TCGA-AK-3428-01A	TCGA-AK-3428-01A	0	3728	4.788685136	2.945007301	5.82714678	4.742533	4.465274877	4.254371289	0.018298803	5.070070305	2.211960276	5.989343996
TCGA-AK-3429-01A	TCGA-AK-3429-01A	0	3328	4.356158242	2.632063984	6.828935996	5.385176794	4.511883172	4.712129311	0.089370509	4.910426664	1.392600488	5.646714119
TCGA-AK-3431-01A	TCGA-AK-3431-01A	1	2241	4.048443584	3.242015242	6.724649987	4.914040012	4.219958784	4.136204009	0.29559481	4.970315269	2.179367244	5.372367747
TCGA-AK-3440-01A	TCGA-AK-3440-01A	0	2865	4.097000472	2.792868454	6.352196887	4.950664431	4.719137927	3.076093502	0.088416248	4.294481253	1.391506652	4.989794455
TCGA-AK-3443-01A	TCGA-AK-3443-01A	0	1423	3.240589442	2.583750412	6.697886425	3.911406675	4.592236723	3.975297522	0.441914983	4.797827837	0.888963065	5.165418932
TCGA-AK-3450-01A	TCGA-AK-3450-01A	0	1508	4.925014285	3.084997223	6.498402527	5.039201899	3.858061546	4.22178212	0.229624675	4.714694587	1.672786741	5.996540994
TCGA-AK-3451-01A	TCGA-AK-3451-01A	0	2868	3.483894552	2.205658668	7.257508163	5.748071347	3.898201438	4.023575468	0	4.18713884	1.12093133	6.26157846
TCGA-AK-3454-01A	TCGA-AK-3454-01A	0	874	2.50774507	2.411277864	7.383656701	5.312300248	4.268497625	4.008277944	0.582490983	4.702742771	1.090644109	5.123434662
TCGA-AK-3461-01A	TCGA-AK-3461-01A	0	2217	4.669375145	3.148702504	5.941374669	4.548262852	4.426466343	4.478373826	0.364424346	4.662602248	2.574432926	5.367619877
TCGA-AK-3465-01A	TCGA-AK-3465-01A	0	369	3.595957513	2.415097484	6.507634754	3.885794509	4.282465333	3.496125268	0.605051923	4.17039518	1.360250954	5.311710412
TCGA-AS-3777-01A	TCGA-AS-3777-01A	0	1238	2.946916774	2.620069138	6.512773797	5.39962713	3.804971994	3.682560612	0.044313015	4.545337274	1.303070819	4.5267488
TCGA-B0-4691-01A	TCGA-B0-4691-01A	1	139	3.617435277	2.384397481	7.05138057	5.629174817	5.048579102	4.24003486	0.18014599	4.506082992	1.220070929	4.911369538
TCGA-B0-4694-01A	TCGA-B0-4694-01A	1	106	3.788498045	2.670876871	6.759162756	5.158590182	4.18311066	4.337640437	0.137763475	5.007065535	1.724845214	5.610266315
TCGA-B0-4697-01A	TCGA-B0-4697-01A	1	578	3.069206852	2.624438232	7.317330405	6.241289055	5.384932288	4.371494036	1.386505357	5.193404222	1.553524625	5.417298567
TCGA-B0-4700-01A	TCGA-B0-4700-01A	1	1980	3.185505442	2.718110071	7.233532443	5.891980122	4.673080218	4.298652613	0.354376745	5.091894664	1.484548534	5.294808563
TCGA-B0-4701-01A	TCGA-B0-4701-01A	1	238	4.515177362	2.963975381	7.426374975	5.129453339	4.153727077	4.227910815	0.995522132	4.720064468	2.058113065	5.367585332
TCGA-B0-4706-01A	TCGA-B0-4706-01A	1	65	2.934381187	2.583064649	6.564707924	5.374163556	4.76011491	4.275748602	1.036764335	4.205646872	1.803906232	5.647422671
TCGA-B0-4710-01A	TCGA-B0-4710-01A	0	1755	4.433536854	2.96772096	6.079387969	5.120335554	4.579078123	4.038940779	1.136077719	4.381746168	2.305349414	4.759801011
TCGA-B0-4713-01A	TCGA-B0-4713-01A	1	202	3.210090002	2.247888817	6.700291227	4.751143484	4.46454979	3.829763395	0.720518078	4.78796419	1.855428648	4.68058498
TCGA-B0-4811-01A	TCGA-B0-4811-01A	1	1417	3.28318981	1.787309764	6.484174502	5.188513931	4.526678927	3.903216744	1.491634073	3.533776932	1.482823621	5.403815503
TCGA-B0-4814-01A	TCGA-B0-4814-01A	1	168	3.03503942	2.813490994	7.002822697	4.629184728	4.782127433	4.188983519	0.294186481	4.017366985	2.231876479	5.798881975
TCGA-B0-4815-01A	TCGA-B0-4815-01A	1	1588	3.831028035	2.76813148	6.928421	5.260540978	4.59385962	4.587307178	0.553993377	4.868092902	1.629965029	4.949173089
TCGA-B0-4817-01A	TCGA-B0-4817-01A	1	1019	3.101475325	2.312392372	6.67967554	5.432233953	4.748918295	4.235863053	0.292569664	4.615242345	1.959488053	5.5962774
TCGA-B0-4818-01A	TCGA-B0-4818-01A	1	510	3.848218713	3.03909156	6.150383136	4.823271056	4.283494127	4.28506329	1.015566778	4.608366509	2.387384905	6.219360359
TCGA-B0-4821-01A	TCGA-B0-4821-01A	1	1230	2.569346361	2.043651221	8.22154151	6.221921535	4.666237169	4.458624156	1.565833976	4.428994777	1.520402801	5.336078284
TCGA-B0-4822-01A	TCGA-B0-4822-01A	1	1111	2.553197284	2.373664903	7.466600058	5.558147392	4.078390396	4.163010057	1.40690513	4.075715631	1.027495513	5.276550081
TCGA-B0-4823-01A	TCGA-B0-4823-01A	1	454	4.316645313	3.126317235	6.271612133	4.765693194	4.29739239	4.2322057	0.018630855	5.075000991	2.062011326	5.460301147
TCGA-B0-4824-01A	TCGA-B0-4824-01A	1	1657	3.564436763	2.811721146	6.210021263	5.05437273	4.841531129	4.36921947	1.391247539	4.677341739	2.605097517	5.619712364
TCGA-B0-4827-01A	TCGA-B0-4827-01A	1	885	3.792058757	3.000970755	5.67109439	5.066573831	4.029521946	4.089615763	0.052514484	5.306502343	1.793278501	5.188981809
TCGA-B0-4828-01A	TCGA-B0-4828-01A	1	307	3.433735444	2.168105358	7.221968771	4.795491205	4.277749379	4.286617238	0.784511371	4.248160276	2.104993406	5.661852618
TCGA-B0-4837-01A	TCGA-B0-4837-01A	1	1378	3.071315789	2.433117572	7.257691123	5.088840988	3.919697045	4.381192483	0.610509399	5.004112696	1.84743768	5.500023146
TCGA-B0-4839-01A	TCGA-B0-4839-01A	1	1639	3.701262588	2.430392779	6.558129405	5.679674552	4.472688951	4.176603145	0.614250644	4.306942916	0.957469219	5.626120573
TCGA-B0-4841-01A	TCGA-B0-4841-01A	1	204	3.048100161	2.287153867	5.514141828	5.540610638	3.749064538	3.291165297	1.35602385	4.32254957	1.13867016	5.051683801
TCGA-B0-4843-01A	TCGA-B0-4843-01A	1	320	3.342647099	2.46299132	6.954617406	5.502649059	3.981906926	4.264811806	0.605776101	4.311895323	1.526876505	5.379985431
TCGA-B0-4845-01A	TCGA-B0-4845-01A	1	1986	4.406975786	2.743840212	6.47436057	5.034947018	4.43586244	4.469966712	0.963200392	4.05252167	2.207383583	5.754832425
TCGA-B0-4846-01A	TCGA-B0-4846-01A	1	1200	4.114315242	3.216044758	6.000935139	4.527428018	4.200155486	4.415727332	0.86444685	4.755681343	2.488025088	5.654638127
TCGA-B0-4847-01A	TCGA-B0-4847-01A	1	793	2.97311711	1.935611181	6.998641418	5.548475929	4.867621781	4.251751976	1.013795691	4.068864795	1.639309334	5.807494512
TCGA-B0-4852-01A	TCGA-B0-4852-01A	1	1121	4.943545371	3.088485467	6.328035269	4.450618545	4.543841104	4.460834026	0.485794415	4.618447517	2.29619714	5.520771906
TCGA-B0-5077-01A	TCGA-B0-5077-01A	1	1317	4.22458246	2.941058052	6.072653953	5.021926011	4.822278449	4.370305887	0.962007859	4.569400842	2.336845022	5.472261942
TCGA-B0-5083-01A	TCGA-B0-5083-01A	1	1045	2.960850703	2.622920337	6.46627464	4.771439712	4.427558184	3.490261201	0.0254506	4.770065429	1.140915033	4.922570381
TCGA-B0-5085-01A	TCGA-B0-5085-01A	1	770	3.220038229	1.949606508	6.308967191	5.526183353	4.310949961	3.797682738	2.518866836	3.722581766	1.860252367	5.582978292
TCGA-B0-5092-01A	TCGA-B0-5092-01A	1	459	3.58902417	2.728550132	6.549573264	5.775055665	5.268669669	4.685371602	1.807189731	4.619687018	1.607492471	5.410627317
TCGA-B0-5097-01A	TCGA-B0-5097-01A	0	665	3.571246578	3.088659467	7.040856289	4.423625174	4.210420026	4.153394377	0.144919858	5.212854114	2.523158762	4.665384092
TCGA-B0-5098-01A	TCGA-B0-5098-01A	1	1584	3.474323068	2.761660997	6.438293205	5.496252828	4.588489176	5.237299352	1.032235046	4.765037605	0.863641708	5.895663526
TCGA-B0-5100-01A	TCGA-B0-5100-01A	1	1913	4.408200879	3.023541852	6.370964659	6.338397377	5.121244162	4.005391324	0.354538396	4.456038014	1.360119025	5.645978852
TCGA-B0-5102-01A	TCGA-B0-5102-01A	1	2764	4.957262043	2.742125856	6.280461026	5.397955051	4.556907907	5.185383638	1.223978383	4.350933524	2.120872713	5.814557109
TCGA-B0-5106-01A	TCGA-B0-5106-01A	1	1598	3.67334394	2.993952617	6.158264383	4.992127853	4.510851629	4.705500736	0.363678344	4.540283495	2.19152806	5.196822738
TCGA-B0-5109-01A	TCGA-B0-5109-01A	1	587	4.176452386	2.809423707	8.090223916	5.376207799	5.455036547	4.36157366	0.240747139	5.549685803	1.066298955	4.994125023
TCGA-B0-5110-01A	TCGA-B0-5110-01A	0	2009	5.808485565	3.340404856	5.573322592	4.588812703	3.942234599	4.151975734	0.171176122	4.541420882	2.454522582	5.387585696
TCGA-B0-5113-01A	TCGA-B0-5113-01A	0	1175	4.47227264	3.173648721	5.605620397	4.560756911	4.284314897	4.481500684	0.260648035	4.644023321	2.27776728	4.849808319
TCGA-B0-5115-01A	TCGA-B0-5115-01A	0	1604	3.631602004	3.164429464	5.86569496	4.823822783	4.849873521	4.257763275	1.007770607	4.432685257	2.633286426	5.567243058
TCGA-B0-5119-01A	TCGA-B0-5119-01A	0	1552	4.056749442	2.987384299	6.178536203	4.689855748	4.995636701	4.208720532	0.365056876	4.669345321	2.298548573	5.732588284
TCGA-B0-5120-01A	TCGA-B0-5120-01A	0	1169	3.993138289	3.064264712	5.943803417	4.842349731	4.525028272	4.212596761	0.133930102	4.546410476	2.395641925	5.543423692
TCGA-B0-5399-01A	TCGA-B0-5399-01A	0	1411	3.205384079	2.841420807	6.623743625	5.021364052	4.361155723	4.030565812	0.41549752	4.45523485	2.516570138	5.819168572
TCGA-B0-5400-01A	TCGA-B0-5400-01A	0	1733	3.164405713	2.655764461	6.923602079	5.937122028	3.501991815	3.755631814	0.306292223	4.765328285	1.237831512	5.31831249
TCGA-B0-5402-11A	TCGA-B0-5402-11A	0	1290	3.792481138	3.149912352	6.153456863	4.399716192	3.787059606	3.89517907	0.03067706	4.669207486	1.44448392	5.574946839
TCGA-B0-5690-11A	TCGA-B0-5690-11A	0	3392	4.126508702	3.085212863	5.997954434	4.344678089	3.872220963	3.971699331	0.072334581	4.681716677	1.796152593	5.695896668
TCGA-B0-5692-01A	TCGA-B0-5692-01A	0	3944	3.990390941	2.662738899	6.996192479	5.689967131	4.579793773	4.171913532	0.432412162	4.442583661	1.946084444	5.851874325
TCGA-B0-5697-01A	TCGA-B0-5697-01A	0	2630	3.836551448	2.773324474	6.597868625	5.201204326	4.069905351	4.164176646	0.194309554	4.897508469	1.446582719	5.391109389
TCGA-B0-5697-11A	TCGA-B0-5697-11A	0	2630	4.079114071	2.968114376	6.429411119	4.688179807	3.989026036	4.096554222	0.064776396	4.666654504	1.641122827	5.742631443
TCGA-B0-5698-01A	TCGA-B0-5698-01A	0	3631	5.183850106	2.887653965	6.587099719	4.297127693	4.173796919	4.123402132	0.097311169	4.840906872	2.547180091	5.731997951
TCGA-B0-5699-01A	TCGA-B0-5699-01A	0	3841	4.537919987	3.034962448	6.417836889	4.525096815	3.910870233	4.09656068	0.151914621	4.364319089	2.600213054	5.886567709
TCGA-B0-5701-01A	TCGA-B0-5701-01A	0	2461	4.221028649	3.027648737	6.463544549	5.08126095	3.621627063	3.754491082	0.081970269	4.178164919	2.160733604	5.653268932
TCGA-B0-5701-11A	TCGA-B0-5701-11A	0	2461	3.782733578	3.040555697	5.551497477	4.440793726	4.350379755	3.711244041	0.079387107	4.68716028	1.849455503	5.206316142
TCGA-B0-5702-01A	TCGA-B0-5702-01A	0	2172	3.176341377	1.313668157	8.581398439	6.292986093	2.187291643	3.648005389	0	5.121356814	0.313838887	4.915623291
TCGA-B0-5703-01A	TCGA-B0-5703-01A	0	2246	4.6620685	2.574065872	6.222382667	4.989637217	4.10675028	3.848486396	0.086978326	3.795696123	1.75033845	5.571785894
TCGA-B0-5705-01A	TCGA-B0-5705-01A	0	4537	4.277664276	2.93809996	6.266608039	4.80627161	3.912788963	4.013262713	0.077799276	4.205552002	2.016534971	5.895633321
TCGA-B0-5705-11A	TCGA-B0-5705-11A	0	4537	3.982518937	3.157143911	5.556960679	4.131466261	4.341696211	3.878042651	0.078617725	4.685100451	1.666929898	5.397112837
TCGA-B0-5706-01A	TCGA-B0-5706-01A	0	3205	4.651475662	2.863363835	6.630408183	4.851000648	4.361636046	3.79336838	0.090524544	5.239253507	2.321399332	5.356714307
TCGA-B0-5706-11A	TCGA-B0-5706-11A	0	3205	4.383972583	2.873424042	5.872729372	4.918535232	5.295776322	4.243556795	0.152067892	4.992618071	1.450473206	6.044924882
TCGA-B0-5707-01A	TCGA-B0-5707-01A	0	3744	3.576826492	2.130234316	6.768089733	5.596457916	3.428489018	4.598308576	0.055931962	4.805926002	0.929015346	5.447885443
TCGA-B0-5709-01A	TCGA-B0-5709-01A	0	3974	4.246067702	3.443428713	6.059326064	4.882835052	4.206048959	3.948117342	0.076117367	4.471342254	2.252820894	5.372682773
TCGA-B0-5709-11A	TCGA-B0-5709-11A	0	3974	4.145414756	3.015446838	6.492580345	4.410913012	3.881180677	4.148126496	0.079037366	4.576876709	1.95293464	5.878279944
TCGA-B0-5711-01A	TCGA-B0-5711-01A	0	3989	4.485174037	3.406387512	5.951445724	4.271969346	4.238104003	3.996757763	0.279222996	4.738980088	2.344177049	5.64974534
TCGA-B0-5711-11A	TCGA-B0-5711-11A	0	3989	4.478689917	3.28899027	5.984247939	4.136229949	4.630519039	4.143637437	0.065157253	4.870083866	1.753560356	5.767394918
TCGA-B0-5812-01A	TCGA-B0-5812-01A	0	3834	4.598287912	3.45908678	5.546034123	4.690045382	4.424304168	4.303232761	0.080082516	4.932844018	2.4139779	5.698626667
TCGA-B2-3923-01A	TCGA-B2-3923-01A	0	992	4.233913293	2.876409697	6.263551521	4.85921297	4.456292705	4.520462319	0.118086429	5.086224357	1.984839965	5.768958268
TCGA-B2-4099-01A	TCGA-B2-4099-01A	0	972	4.846389665	2.308517147	7.148734698	5.196020397	4.030851991	4.331116785	0.163600669	4.300014124	1.204685551	6.158613227
TCGA-B2-4101-01A	TCGA-B2-4101-01A	0	648	4.244269333	3.214644977	6.306638699	4.679603255	4.054724058	4.24707493	0.420390344	4.461095516	2.723704419	5.322393154
TCGA-B2-5633-01A	TCGA-B2-5633-01A	0	963	6.789029823	3.180773518	5.793322697	4.677254598	3.770761275	4.641090003	0.153088063	5.114056051	2.373897448	5.184466488
TCGA-B2-5633-01B	TCGA-B2-5633-01B	0	963	5.705703344	4.226478711	4.314024305	2.931579794	3.408098973	4.444139243	0.345466377	4.942924317	4.003033239	4.193449881
TCGA-B2-5635-01A	TCGA-B2-5635-01A	0	755	4.981955024	3.256741791	6.145746081	4.745074971	4.265702534	4.367674045	0.104767703	4.957934091	2.76658376	5.394785343
TCGA-B2-5635-01B	TCGA-B2-5635-01B	0	755	5.259062559	4.402335596	4.469328513	2.512047461	3.480865048	4.562564254	0.210467251	5.190466813	4.329849006	4.304766351
TCGA-B2-5639-01A	TCGA-B2-5639-01A	1	1003	4.142870398	2.738513615	7.066502788	5.176442148	3.72324354	4.038127658	0.215831016	4.638756828	1.85274677	6.734694398
TCGA-B2-5641-11A	TCGA-B2-5641-11A	0	656	4.342850845	3.338094738	5.64434121	4.61883942	3.562557914	4.160371603	0.104791677	5.115987498	1.92320155	5.525177311
TCGA-B4-5835-01A	TCGA-B4-5835-01A	0	16	3.023780861	2.235491212	6.643524615	4.562996663	4.431938689	4.367830808	0.346552996	4.046510094	0.666965705	4.829701423
TCGA-B4-5838-01A	TCGA-B4-5838-01A	0	166	5.264944882	2.931935383	6.103166727	3.009210598	3.772073963	4.151423058	0.072648368	4.768011436	1.898398853	5.260336925
TCGA-B4-5844-01A	TCGA-B4-5844-01A	0	7	4.117980083	3.49054098	5.410331764	4.638616307	4.370471109	3.931169732	0.196358457	4.859002703	2.17342986	5.540002781
TCGA-B8-4151-01A	TCGA-B8-4151-01A	0	1299	5.843922715	2.571421984	6.489702338	4.763459864	3.74739627	4.147807463	0.144174216	4.205816713	2.119134677	5.878282809
TCGA-B8-4619-11A	TCGA-B8-4619-11A	0	523	4.110588382	2.696654857	6.699876685	4.487881806	3.483427028	4.120765407	0.072128401	4.536581321	2.059921158	5.959370772
TCGA-B8-4620-01A	TCGA-B8-4620-01A	0	777	3.290001931	2.798137866	6.081202415	5.230302858	4.77630104	4.255915462	0.185364612	4.716386784	2.041916569	5.303814774
TCGA-B8-4620-11A	TCGA-B8-4620-11A	0	777	4.31824484	3.094263303	6.162190955	4.887538866	4.360070582	4.31008985	0.04541943	5.133763968	1.944742201	5.376727702
TCGA-B8-4622-01A	TCGA-B8-4622-01A	0	1525	3.540420407	3.0977682	6.554449565	4.537256834	4.448543537	4.353114923	0.318275083	4.607830666	2.649313966	5.324534202
TCGA-B8-4622-11A	TCGA-B8-4622-11A	0	1525	3.796434041	3.019424154	6.437798239	4.424962724	3.86198511	4.344966403	0.020872039	4.995229008	1.78640004	5.772882163
TCGA-B8-5159-01A	TCGA-B8-5159-01A	0	722	4.129912957	2.984618864	6.471633007	4.743260079	3.837490793	3.837363277	0.182523825	4.746300247	2.667278375	5.554705559
TCGA-B8-5162-01A	TCGA-B8-5162-01A	0	36	3.942728552	3.14080827	5.942456218	4.96501724	4.367652667	4.325534864	0.135043745	5.077448881	1.674588104	5.068436214
TCGA-B8-5163-01A	TCGA-B8-5163-01A	0	822	3.80479402	3.462015037	6.134124401	4.915484345	4.287269585	4.563524762	0.07926004	5.329966946	1.800332385	4.502285947
TCGA-B8-5164-01A	TCGA-B8-5164-01A	0	26	5.275046597	3.51725337	5.979208672	4.844710655	4.319063564	4.202266849	0.411980797	4.859146598	2.110552308	5.273543994
TCGA-B8-5165-01A	TCGA-B8-5165-01A	0	737	4.533381252	3.373438458	5.48608061	4.257844474	4.123353428	3.872461898	0.088193207	4.642731868	2.48916045	5.320201433
TCGA-B8-5552-11A	TCGA-B8-5552-11A	0	1046	4.771281282	3.398984073	5.216906207	4.057930751	4.970425282	4.861326145	0.017714698	6.016324451	2.466596886	5.197604035
TCGA-B8-5553-01A	TCGA-B8-5553-01A	0	435	5.300186068	3.3858102	6.168414582	4.669472139	3.991085967	3.509088356	0.180562025	4.692590338	2.61283487	5.346314368
TCGA-B8-A54D-01A	TCGA-B8-A54D-01A	0	830	3.894106488	2.837162599	6.342148121	4.618607332	5.268604641	4.382113507	0.858079103	4.402312515	2.2886184	5.357433075
TCGA-B8-A54F-01A	TCGA-B8-A54F-01A	0	519	3.412239063	2.918724676	6.028014234	4.763189008	5.542189935	5.213494133	0.152551014	4.444434784	2.918897558	5.149823631
TCGA-B8-A54K-01A	TCGA-B8-A54K-01A	0	469	5.351366973	2.746808053	5.923120322	4.461473632	5.72209762	4.686278348	0.167056789	4.272470944	2.06621517	5.502000741
TCGA-B8-A7U6-01A	TCGA-B8-A7U6-01A	0	495	4.714875732	2.605279516	5.98594948	5.426289936	4.545200609	4.15038275	0.24509989	4.39007605	2.289575686	5.497436087
TCGA-B8-A8YJ-01A	TCGA-B8-A8YJ-01A	0	431	3.721071079	3.341397993	5.738883573	5.005940252	4.150247916	3.961964295	0.589026498	4.706489682	2.782851637	4.719314035
TCGA-BP-4159-01A	TCGA-BP-4159-01A	1	2601	3.704127445	2.758519586	6.279378772	5.375051603	4.516945184	4.215755915	0.185921832	4.66402171	1.571065065	5.720800917
TCGA-BP-4160-01A	TCGA-BP-4160-01A	0	2881	4.84794555	3.226873177	6.025371229	4.74897056	4.407943881	4.57754546	0.052164142	5.024330943	2.348373394	5.54922914
TCGA-BP-4161-01A	TCGA-BP-4161-01A	0	2746	3.590672288	3.092448375	6.42502514	4.630634903	4.280649261	4.339381013	0.859310985	4.91338667	2.406368225	5.490898187
TCGA-BP-4166-01A	TCGA-BP-4166-01A	0	13	4.466660163	2.974562563	5.842031484	5.330190245	4.19254493	4.049777649	0.131942458	5.001264148	1.82565694	5.749670999
TCGA-BP-4167-01A	TCGA-BP-4167-01A	0	2718	2.863105655	2.768160483	6.23370501	5.774300574	4.101345525	3.808227198	0.565241841	4.954168475	1.123648184	5.057831027
TCGA-BP-4169-01A	TCGA-BP-4169-01A	1	701	3.709775686	3.260520514	6.497879181	4.897470065	4.498107843	4.243242016	0.63342135	4.978624433	2.252723483	5.091478277
TCGA-BP-4170-01A	TCGA-BP-4170-01A	1	2343	4.639425889	3.082897818	5.947827637	4.774605251	4.071584588	4.480977323	0.125076807	4.88752482	1.969554781	5.3420858
TCGA-BP-4173-01A	TCGA-BP-4173-01A	0	1893	3.798367975	3.348485596	6.401676368	5.590388405	4.966010816	4.33514615	1.080167446	4.996225703	1.734457054	5.219848221
TCGA-BP-4176-01A	TCGA-BP-4176-01A	0	1955	3.868268121	2.959694591	6.456781938	4.692684873	4.524536986	4.742589496	0.18453774	4.922592528	2.440533654	5.29876069
TCGA-BP-4177-01A	TCGA-BP-4177-01A	0	1670	5.845321396	2.762426831	6.334161753	4.592355661	5.618127391	4.571959092	0.050511104	4.595779749	1.810973427	5.658466163
TCGA-BP-4326-01A	TCGA-BP-4326-01A	1	1625	4.049370022	2.901475959	7.208367668	4.688991508	3.741405183	4.36983946	1.127291046	4.866092566	2.033357635	4.876914251
TCGA-BP-4329-01A	TCGA-BP-4329-01A	1	845	4.030549634	2.717702597	6.846697383	4.999151986	4.477640159	4.223144561	0.424892452	4.972991362	1.860901494	5.750066226
TCGA-BP-4330-01A	TCGA-BP-4330-01A	0	1888	4.421076054	3.277134282	5.904812417	4.745333694	4.755536578	4.391992628	1.614573905	4.759062115	2.577300371	5.36076247
TCGA-BP-4340-01A	TCGA-BP-4340-01A	1	562	4.72499416	3.156437509	5.898583755	4.521400224	4.884803695	3.728087437	0.390506922	3.824520148	2.63362066	5.681349297
TCGA-BP-4342-01A	TCGA-BP-4342-01A	1	2256	3.393789068	2.53761749	7.553497697	4.67473563	4.788162211	3.953769414	0.84859745	4.555799167	2.764347559	5.311105299
TCGA-BP-4344-01A	TCGA-BP-4344-01A	0	1666	4.061992021	3.250513804	5.586492823	4.778990313	4.398787024	4.654698129	1.049596319	4.679703528	2.129403417	5.522088621
TCGA-BP-4345-01A	TCGA-BP-4345-01A	0	1516	3.478773528	3.253141865	6.101857403	5.574965371	4.385454457	4.54449342	1.396622014	4.785634885	1.824302045	5.132229667
TCGA-BP-4349-01A	TCGA-BP-4349-01A	0	372	4.939751144	2.802896288	6.194302752	5.225451735	4.228827608	4.295050817	1.542547942	4.471677489	2.141874452	5.600273675
TCGA-BP-4351-01A	TCGA-BP-4351-01A	0	970	4.156054459	2.583934249	6.380889268	5.419184155	4.783604812	4.812481911	1.452110519	4.075918041	3.155874362	5.491202158
TCGA-BP-4352-01A	TCGA-BP-4352-01A	1	344	2.971219707	2.295159568	7.20571322	6.18185843	5.091019076	4.736888332	1.112356577	5.20823896	1.731891834	4.272489644
TCGA-BP-4354-01A	TCGA-BP-4354-01A	1	1034	3.922557798	3.175131431	6.418778642	4.987543253	5.331024134	4.872862072	0.697238088	5.493683613	1.842682239	4.59095134
TCGA-BP-4355-01A	TCGA-BP-4355-01A	1	953	4.178423469	2.977704427	5.851056073	5.364648274	4.289085909	4.493829016	1.789642819	4.357199353	2.133405681	5.50365285
TCGA-BP-4758-01A	TCGA-BP-4758-01A	0	2208	4.182105742	2.626249974	6.343843427	5.82203781	5.020143104	4.050089288	0.904267518	4.292923024	1.589645885	5.740429244
TCGA-BP-4760-01A	TCGA-BP-4760-01A	0	2361	6.568875313	2.904862549	6.061102138	4.596136109	4.616098558	4.186880091	0.102065997	4.830394734	2.105298391	5.281405011
TCGA-BP-4761-01A	TCGA-BP-4761-01A	0	182	2.038176242	1.760748596	7.272365788	5.758350977	4.236978935	3.771898227	0.211487145	5.371359598	1.024179029	4.619137069
TCGA-BP-4763-01A	TCGA-BP-4763-01A	1	1270	4.219732265	3.534448449	5.895817429	3.648539883	4.29458467	5.16364843	0.216583874	5.490656395	2.219533905	5.644662471
TCGA-BP-4768-01A	TCGA-BP-4768-01A	0	400	4.809264582	3.125200821	6.109117753	4.488729592	4.311815712	4.151086309	1.122627249	4.378340007	2.278304367	5.310054551
TCGA-BP-4774-01A	TCGA-BP-4774-01A	0	1885	3.883543417	2.719828522	6.341262199	5.150657248	4.082811895	4.289220655	1.479540937	4.453762258	1.953682629	6.00941166
TCGA-BP-4775-01A	TCGA-BP-4775-01A	0	1843	4.693163729	2.957956707	5.363856059	4.714775983	4.678271237	4.289703507	0.221045714	4.375906609	2.596867644	5.390033923
TCGA-BP-4776-01A	TCGA-BP-4776-01A	0	411	3.868307436	2.591264366	6.364860049	5.737212263	4.54990984	3.95635131	0.737306972	4.062382133	1.670406424	5.644380524
TCGA-BP-4781-01A	TCGA-BP-4781-01A	0	2080	3.967880001	3.181271785	6.084509789	4.511441814	4.321892689	4.739866277	0.069097299	4.851062205	2.246624231	5.066766711
TCGA-BP-4784-01A	TCGA-BP-4784-01A	0	1854	5.980251979	3.081967475	6.265221891	4.962079463	4.66890589	4.662773216	0.066340954	5.075135108	1.855798642	5.451154547
TCGA-BP-4789-01A	TCGA-BP-4789-01A	0	1489	4.780435697	3.345747681	5.705194597	4.664401026	4.275657795	4.135377349	0.334344054	4.805941858	2.47094278	5.392775954
TCGA-BP-4795-01A	TCGA-BP-4795-01A	0	620	5.202124466	3.217084382	6.031716503	4.724790465	4.424947885	3.965874629	0.127125666	4.886763212	1.486894904	5.331124488
TCGA-BP-4799-01A	TCGA-BP-4799-01A	1	1133	3.355399515	2.441528684	6.999872468	4.176116068	3.40551718	3.967458446	0.166983913	4.950008254	1.59530781	4.8008655
TCGA-BP-4801-01A	TCGA-BP-4801-01A	0	1124	4.138859124	2.9675844	5.867022794	4.722437615	3.908424869	3.927848334	0.079170467	4.815989363	1.975155348	5.524006178
TCGA-BP-4803-01A	TCGA-BP-4803-01A	0	204	3.46222336	3.342638497	5.71023441	3.886155112	3.930353021	3.922558728	0.592892789	4.997471271	2.725475379	5.130625325
TCGA-BP-4807-01A	TCGA-BP-4807-01A	0	211	4.168745684	3.213694254	5.853954967	4.710577628	4.140744511	4.179067307	0.071373083	4.75829308	2.75268331	5.289363757
TCGA-BP-4960-01A	TCGA-BP-4960-01A	0	2172	2.789484877	2.232916395	6.538325608	5.338483717	4.39823418	3.586875469	1.6059475	4.324789611	1.531578817	5.137361244
TCGA-BP-4962-01A	TCGA-BP-4962-01A	0	1785	2.769482815	2.662971939	6.755323071	4.993719795	4.176736347	3.720073137	0.048364354	4.970714846	1.726812852	5.385365911
TCGA-BP-4964-01A	TCGA-BP-4964-01A	0	1862	3.665519572	2.97754561	6.648068067	4.594952953	4.64739717	4.253778172	0.681395925	4.512558775	2.487274508	5.41939446
TCGA-BP-4965-01A	TCGA-BP-4965-01A	0	1871	4.449165232	3.398871568	6.326864042	4.485129208	4.475447661	4.208550315	0.489127653	4.363598229	2.589425239	5.657892632
TCGA-BP-4969-01A	TCGA-BP-4969-01A	0	1794	3.991105303	2.371376021	6.538133369	4.899446073	3.778261851	4.155310459	1.917261777	3.851836128	2.754687867	5.531506885
TCGA-BP-4970-01A	TCGA-BP-4970-01A	0	433	4.271200188	3.598612412	6.13923353	4.763950397	4.367556185	4.026822081	0.318809395	4.856946542	2.636998571	5.278600574
TCGA-BP-4972-01A	TCGA-BP-4972-01A	0	1502	4.147172015	3.382877512	5.756876801	4.600116122	4.209671831	3.864355032	0.685117598	4.76404557	2.842821895	5.315645901
TCGA-BP-4973-01A	TCGA-BP-4973-01A	0	1384	4.113278617	3.0254907	5.920393518	4.491453798	4.849910664	4.202082102	0.516086811	4.415864476	3.167743552	5.043885492
TCGA-BP-4974-01A	TCGA-BP-4974-01A	1	211	3.613207324	3.263053335	6.16959678	4.690195761	4.163653572	4.694204528	1.566671382	4.489658926	2.445290186	5.113106657
TCGA-BP-4975-01A	TCGA-BP-4975-01A	0	1433	4.290836178	3.016009779	5.76825269	4.647394958	4.073939072	4.10604747	0.726341437	4.554652881	2.824541538	5.705528031
TCGA-BP-4983-01A	TCGA-BP-4983-01A	0	1413	3.259027575	2.764942065	7.591872469	4.884833264	5.572933815	3.988872277	0.468009042	5.342734161	1.937234433	5.373512519
TCGA-BP-4993-01A	TCGA-BP-4993-01A	0	177	4.571129612	3.234361252	6.177377722	5.186997731	4.613140873	3.971770332	0.158836921	4.523892628	2.133164171	5.582982556
TCGA-BP-4995-01A	TCGA-BP-4995-01A	0	1371	4.191745942	3.367937289	5.547266323	4.857427082	4.146041697	4.222719481	0.299291037	4.816682725	2.438884894	5.218450244
TCGA-BP-4998-01A	TCGA-BP-4998-01A	0	932	3.984230447	3.307877655	5.916483101	4.659338866	4.449883555	4.557519763	0.171162659	4.678522265	2.472499058	4.936141962
TCGA-BP-5001-01A	TCGA-BP-5001-01A	0	1177	4.118788784	2.320686491	6.277710424	5.855346762	4.487079486	4.216330843	1.999443773	3.899271138	1.933629346	5.998999396
TCGA-BP-5004-01A	TCGA-BP-5004-01A	0	1126	5.180964816	3.361869223	5.714474901	4.584376304	4.793329906	4.11935904	1.158395466	3.920571445	2.781294072	5.295064888
TCGA-BP-5006-01A	TCGA-BP-5006-01A	0	840	4.35480338	2.666922436	6.623739678	4.88952588	3.75995345	4.262761899	0.327964129	4.625908639	2.000163531	5.781945865
TCGA-BP-5008-01A	TCGA-BP-5008-01A	0	1071	4.415280488	3.347662428	5.658494665	4.883752002	4.333942032	4.328535333	0.848410997	4.640968322	2.647868604	5.338894227
TCGA-BP-5009-01A	TCGA-BP-5009-01A	1	1092	3.461329943	2.489951611	6.528248407	5.051511995	4.270694363	4.507697858	0.803270435	4.743965525	2.064309779	5.350223712
TCGA-BP-5168-01A	TCGA-BP-5168-01A	1	1463	3.928808836	2.696582749	6.376341797	5.09293014	5.404165456	3.87036872	0.375318427	4.455432823	1.9711139	5.999025978
TCGA-BP-5170-01A	TCGA-BP-5170-01A	0	2412	3.805619405	3.013311265	6.122842125	5.17618461	4.593970819	4.204824786	0.127719432	4.584440209	1.34896695	5.72513961
TCGA-BP-5173-01A	TCGA-BP-5173-01A	1	62	4.596971596	2.554040108	6.319192818	5.175155165	4.726911056	4.812135294	0.477737498	4.456139312	1.781414189	5.825670833
TCGA-BP-5176-01A	TCGA-BP-5176-01A	1	1590	3.623926307	2.857951768	6.171774357	5.325392639	4.316443772	3.84694162	0.06995209	4.604524812	1.51194238	5.879287663
TCGA-BP-5181-01A	TCGA-BP-5181-01A	0	1495	4.978790285	2.919066789	6.137539261	5.118164035	4.728759544	3.951701664	0.048874888	4.441334013	1.949110445	6.061092881
TCGA-BP-5183-01A	TCGA-BP-5183-01A	0	1291	3.706314359	2.842308594	6.450109782	5.220520778	3.73919077	4.306787747	0.438417051	4.449749423	2.353075043	5.583842704
TCGA-BP-5186-01A	TCGA-BP-5186-01A	0	693	4.421144684	3.093315372	5.941351706	4.773791327	4.329664478	4.069666588	0.186167774	4.579753245	2.518320804	5.48776099
TCGA-BP-5187-01A	TCGA-BP-5187-01A	0	406	4.392607446	3.456398027	5.75286242	4.1832827	4.389932181	4.101869665	0.199881576	4.948407938	2.660849392	5.545253807
TCGA-BP-5190-01A	TCGA-BP-5190-01A	0	1011	2.973909914	2.337019254	6.82252764	5.256657663	4.036395453	3.937661581	0.265855204	4.446077607	2.266185748	6.129155106
TCGA-BP-5191-01A	TCGA-BP-5191-01A	0	967	2.055590876	2.011497989	6.597099897	5.699384649	4.675731959	3.927394688	0.347095239	4.696889778	1.435838721	5.239816064
TCGA-BP-5198-01A	TCGA-BP-5198-01A	0	603	3.819683323	2.627833449	7.088365647	5.300441637	4.518612265	3.570320148	0.130623228	4.751612503	2.196344523	5.689433955
TCGA-BP-5200-01A	TCGA-BP-5200-01A	0	1063	4.502729545	3.188010808	5.230648463	4.851031336	3.57483018	3.599490761	0.164983111	4.622121425	1.897862485	5.442886332
TCGA-BP-5202-01A	TCGA-BP-5202-01A	0	29	5.045733707	2.902061066	5.815620887	4.593078907	3.779139159	4.005425116	0.412929463	4.503049568	2.649364747	5.629018702
TCGA-CJ-4635-01A	TCGA-CJ-4635-01A	0	1416	3.306013598	2.852467651	5.787830727	4.550743074	5.000934426	4.867233232	1.297773366	4.716539666	3.044626814	5.102091281
TCGA-CJ-4637-01A	TCGA-CJ-4637-01A	1	2227	4.209922713	3.379230863	6.818604134	5.313678602	5.218199547	4.726915158	0.702960409	5.351433502	1.964322703	5.297700516
TCGA-CJ-4638-01A	TCGA-CJ-4638-01A	1	431	3.124435827	2.197605404	6.751601601	5.253691511	4.806910022	4.768385988	1.683262908	4.2055997	1.478574881	5.588106186
TCGA-CJ-4640-01A	TCGA-CJ-4640-01A	0	3480	3.540954241	3.123117939	6.415894941	5.231159646	4.713298898	4.583437468	0.361740005	4.710485925	1.857161288	5.72143842
TCGA-CJ-4642-01B	TCGA-CJ-4642-01B	0	3205	2.659468567	2.027182349	6.260305788	5.149678695	3.808021875	4.419981747	0.187450698	6.054790112	1.784084359	4.94036058
TCGA-CJ-4643-01A	TCGA-CJ-4643-01A	0	1793	4.070706413	3.478115375	5.773885433	4.570329154	4.063812257	4.214486589	0.407559791	4.712336114	2.4472359	5.279790054
TCGA-CJ-4868-01A	TCGA-CJ-4868-01A	1	646	3.530389241	3.111563421	6.731272085	5.491939135	5.024477428	4.127215828	0.509433425	4.841218538	1.8997611	4.93695577
TCGA-CJ-4869-01A	TCGA-CJ-4869-01A	0	2554	4.40513105	2.775636124	6.91051042	5.839217465	4.772746695	4.277155616	0.145959128	4.506273202	1.430344883	6.039691836
TCGA-CJ-4870-01A	TCGA-CJ-4870-01A	0	1498	4.077555895	2.731135607	6.03422722	5.277510443	3.865485007	3.590802631	0.069995871	4.380661603	2.032771495	5.75525784
TCGA-CJ-4873-01A	TCGA-CJ-4873-01A	0	1776	3.020138223	2.333469306	6.428887659	5.597220346	4.495353944	4.162646857	1.170469425	4.3986506	1.381417095	5.45695182
TCGA-CJ-4875-01A	TCGA-CJ-4875-01A	1	3554	3.603673033	2.821713174	6.900576546	5.363725287	5.008026958	4.448289784	1.259555946	4.009025797	2.084346109	5.605048527
TCGA-CJ-4881-01A	TCGA-CJ-4881-01A	0	2014	3.165122173	2.710504755	6.822457828	5.393363457	4.555006549	4.594174173	0.521069449	5.257319399	1.846702964	5.170944273
TCGA-CJ-4884-01A	TCGA-CJ-4884-01A	0	1759	4.086318162	2.671274722	6.523177305	4.778264742	4.261670061	4.604497297	0.905465997	4.699090787	1.960670349	5.732528858
TCGA-CJ-4886-01A	TCGA-CJ-4886-01A	0	1952	4.483757916	3.300699099	6.077397537	4.92632058	4.142966175	4.094042534	0.470722255	4.733746232	2.486878669	5.670291071
TCGA-CJ-4887-01A	TCGA-CJ-4887-01A	1	932	3.548934643	2.463097356	6.713192327	5.366614929	4.694919424	4.347970782	0.897185966	4.690596683	1.777064238	5.543852868
TCGA-CJ-4890-01A	TCGA-CJ-4890-01A	0	3519	3.483782002	3.365561971	5.986013151	5.014473459	5.072152535	4.319511342	0.507298614	5.307944658	1.786177841	5.057397372
TCGA-CJ-4891-01A	TCGA-CJ-4891-01A	1	819	2.860920476	2.995336656	7.063081003	5.912478923	3.824008917	4.077276302	1.207529215	4.94928985	1.50665857	5.363378983
TCGA-CJ-4892-01A	TCGA-CJ-4892-01A	0	1521	4.803249576	2.83708283	6.3345739	5.164795	4.627563712	4.260274531	0.870836026	4.519039313	2.094219394	5.81648242
TCGA-CJ-4893-01A	TCGA-CJ-4893-01A	0	750	5.248958351	2.886250202	6.325040814	4.92130838	3.79691767	4.269666053	0.169301804	4.979398072	1.964660514	5.740199177
TCGA-CJ-4895-01A	TCGA-CJ-4895-01A	1	1200	3.317972722	2.974892477	6.210278751	4.646469626	4.390445584	4.553520639	0.360741662	5.238261769	2.071345468	5.467061277
TCGA-CJ-4901-01A	TCGA-CJ-4901-01A	0	1450	3.225674639	3.013449612	6.308236267	5.110575989	4.925879389	4.134046833	1.047810675	4.990262301	1.837842152	5.013171206
TCGA-CJ-4902-01A	TCGA-CJ-4902-01A	0	1520	3.546784467	3.144862125	6.184479852	5.120842195	4.221793109	4.353663152	1.292458982	4.637066002	2.112318789	5.444734112
TCGA-CJ-4908-01A	TCGA-CJ-4908-01A	0	1531	4.23675468	3.419132443	5.656167579	4.982095212	4.234170273	4.156888365	1.392598682	4.67592967	2.462231332	5.237126506
TCGA-CJ-4916-01A	TCGA-CJ-4916-01A	0	1373	3.694429084	2.947923758	6.269505987	5.285065419	4.849110766	4.462537546	1.323425316	4.735828663	1.80082646	5.68458405
TCGA-CJ-5672-11A	TCGA-CJ-5672-11A	1	1972	4.386995028	3.160320263	5.853289944	4.514250453	4.114805434	4.134649135	0.067313357	4.955346854	1.579539603	5.659023553
TCGA-CJ-5675-01A	TCGA-CJ-5675-01A	0	3936	3.737947649	2.796334816	6.771609888	5.443537103	4.362531851	4.228216487	0.072945224	4.762171875	1.569595185	5.761918599
TCGA-CJ-5678-11A	TCGA-CJ-5678-11A	1	574	3.989860195	3.073492942	6.022335125	4.109708326	3.668132015	3.852042054	0.08837151	4.704323717	1.570204407	5.610209915
TCGA-CJ-5679-11A	TCGA-CJ-5679-11A	1	679	4.320898073	3.448666366	6.391031723	4.583308229	3.973005448	4.525111687	0.102132543	5.08841821	1.772500645	5.614234228
TCGA-CJ-5680-01A	TCGA-CJ-5680-01A	1	768	3.256668929	3.28384055	6.235691193	4.888743023	4.359262535	4.245703248	0.12798622	4.660345947	1.821990053	5.776917832
TCGA-CJ-5681-01A	TCGA-CJ-5681-01A	1	552	4.308715958	3.056870293	5.747374152	4.411465786	4.447112478	4.126912002	0.06228513	4.74980832	1.67665278	6.64756976
TCGA-CJ-5681-11A	TCGA-CJ-5681-11A	1	552	4.090675088	2.876577205	6.265931798	4.584553502	4.779176584	4.300278616	0.09929248	4.855572223	1.269256452	5.566660317
TCGA-CJ-5686-01A	TCGA-CJ-5686-01A	0	2038	4.39349906	3.180238773	6.129402347	4.244613837	4.158830017	3.619673203	0.279878879	4.963481392	2.261424174	5.445499031
TCGA-CJ-6027-01A	TCGA-CJ-6027-01A	1	3615	3.884119093	3.012915051	6.869662015	5.274307092	4.929930455	4.993956848	0.155854842	4.78092077	1.398583277	5.578984826
TCGA-CJ-6028-01A	TCGA-CJ-6028-01A	1	1625	3.995205346	3.347116783	5.352126262	3.957572553	4.477874375	3.856487496	0.114602065	5.42633092	2.495262346	4.714719064
TCGA-CJ-6030-11A	TCGA-CJ-6030-11A	1	2299	3.511579204	3.220716847	6.359947654	4.589967734	3.749615016	4.209189388	0.167388145	4.756771873	2.060125619	5.983957951
TCGA-CJ-6032-01A	TCGA-CJ-6032-01A	0	3639	5.123552263	2.685658995	5.853882279	4.283749691	2.808263054	4.118647259	0.066585974	4.637825171	2.13236992	5.255042378
TCGA-CJ-6033-01A	TCGA-CJ-6033-01A	1	224	4.43820877	2.682205112	7.224198445	5.618162571	4.18412465	4.301619587	0.163473505	5.021386654	1.426165409	5.695781889
TCGA-CJ-6033-11A	TCGA-CJ-6033-11A	1	224	4.057564856	2.683567144	6.366543784	4.926002107	4.327052366	4.035465021	0.245331886	4.648371368	0.986794149	5.732621208
TCGA-CW-5580-11A	TCGA-CW-5580-11A	1	1964	4.326785255	2.955079532	5.844352596	4.513282848	4.948982774	4.221989607	0.279232549	4.826640081	1.453926909	5.549670633
TCGA-CW-5581-11A	TCGA-CW-5581-11A	0	2799	3.931448631	2.980479634	6.203835198	4.26887734	3.911006586	3.894581772	0.042741059	4.55637745	2.058706781	5.605706301
TCGA-CW-5583-01A	TCGA-CW-5583-01A	0	2489	5.182253974	3.259656027	5.64760654	4.532301684	4.692764638	3.968297234	0.079641366	4.218239468	2.961107874	5.55262605
TCGA-CW-5585-11A	TCGA-CW-5585-11A	0	2609	4.133749289	2.940387731	6.410600134	4.647648717	3.961508506	3.927306418	0.039083175	4.691329304	1.693278473	5.641825748
TCGA-CW-5587-11A	TCGA-CW-5587-11A	0	2226	3.960996884	2.997770855	6.344145809	4.252826515	3.697258643	3.970003357	0.019153529	4.811026575	1.896440572	5.739306627
TCGA-CW-5588-01A	TCGA-CW-5588-01A	0	2017	3.993351938	2.873256603	6.423154467	4.49067493	3.926809126	4.145664839	0.012652256	5.041073529	1.984882158	4.972867471
TCGA-CW-5589-01A	TCGA-CW-5589-01A	0	2378	3.862307793	2.988546054	5.915943269	4.80479341	4.364878679	3.978070494	0.04588385	4.559566588	2.070939255	5.608449756
TCGA-CW-5591-01A	TCGA-CW-5591-01A	0	2271	3.751828377	3.171097763	6.134499416	4.719374444	3.51537554	4.316722372	0.057746996	4.849695621	1.697114069	5.264315459
TCGA-CW-5591-11A	TCGA-CW-5591-11A	0	2271	3.337041144	2.977503199	6.382068646	4.719720722	3.552271815	3.966836833	0.074979683	4.867924818	2.202274351	5.436610218
TCGA-CW-6087-11A	TCGA-CW-6087-11A	1	41	4.050319542	2.913160647	5.962847267	3.519686112	3.993937849	3.990521606	0.078007593	4.782917358	1.654956125	5.497209087
TCGA-CW-6088-11A	TCGA-CW-6088-11A	0	3222	4.347144163	3.421212901	5.449036808	3.980622237	3.963968402	3.663153601	0.092964652	4.956811527	1.775253763	5.59704278
TCGA-CW-6090-01A	TCGA-CW-6090-01A	0	2552	3.764105217	2.917108844	6.433477636	4.953959893	4.52330754	4.519408803	0.202840835	4.778320842	1.891555365	5.516685997
TCGA-CW-6090-11A	TCGA-CW-6090-11A	0	2552	4.026624563	3.253803787	6.026909257	3.390338169	3.496340381	3.928817556	0.267550685	4.792264143	2.387853443	5.518373962
TCGA-CW-6097-01A	TCGA-CW-6097-01A	1	571	4.002943591	3.54781846	5.972914522	4.746772043	4.760444543	4.322975247	0.120512275	4.541383372	2.145342428	4.61688577
TCGA-CZ-4853-01A	TCGA-CZ-4853-01A	0	774	3.511348161	2.939153464	6.251738549	4.823601138	4.283355098	3.835610852	0.531066819	4.748586593	2.805784108	5.900946654
TCGA-CZ-4854-01A	TCGA-CZ-4854-01A	1	1404	4.03789384	2.773002862	6.62988077	4.425222104	3.933978462	4.320255155	0.87593539	5.088054044	2.180657389	4.687631837
TCGA-CZ-4856-01A	TCGA-CZ-4856-01A	0	18	4.471208371	2.767808863	5.933295868	4.987271748	4.068008764	3.900367287	0.056357722	4.728314867	1.98615709	5.544526271
TCGA-CZ-4861-01A	TCGA-CZ-4861-01A	1	446	4.736805462	2.647846805	6.415062156	4.658588623	5.049178214	4.39773056	0.570398487	5.094434824	2.011952286	5.43874325
TCGA-CZ-4864-11A	TCGA-CZ-4864-11A	1	1315	3.526210318	2.818172245	6.380772512	4.270573411	3.635430486	3.604091413	0.070982962	4.448772739	2.2575755	5.54244586
TCGA-CZ-4865-01A	TCGA-CZ-4865-01A	1	166	3.899537546	3.019690001	6.343195435	5.280101044	4.581885339	4.47443331	0.080145014	4.892408186	1.788803503	5.736630033
TCGA-CZ-4866-01A	TCGA-CZ-4866-01A	0	3267	3.641853985	3.555816272	6.298631496	4.444013935	4.356503416	4.688128944	0.429778361	4.61258837	2.525720996	5.571528281
TCGA-CZ-5451-01A	TCGA-CZ-5451-01A	0	1929	4.903157603	2.893551676	5.818443618	4.841738943	4.757774365	3.817784279	0.177954554	4.413281846	2.298431303	5.79327496
TCGA-CZ-5453-01A	TCGA-CZ-5453-01A	1	2419	4.352739756	2.794255269	5.639042293	4.749558545	4.914809076	4.175114091	0.085437257	4.205995557	1.885477106	5.870881255
TCGA-CZ-5453-11A	TCGA-CZ-5453-11A	1	2419	4.367004853	3.368075961	5.72772206	4.366106178	3.795173789	4.08931577	0.065003314	5.314110013	2.204144306	5.614864447
TCGA-CZ-5454-01A	TCGA-CZ-5454-01A	1	722	4.836116564	2.698705253	6.734905686	4.705239467	4.992157071	4.084711271	0.210601596	4.800909721	1.956017356	5.729264441
TCGA-CZ-5455-01A	TCGA-CZ-5455-01A	1	561	4.813995371	3.373820248	6.12721053	4.4277014	4.756487933	4.188072501	0.136896662	4.931367042	2.451611264	4.864410725
TCGA-CZ-5455-11A	TCGA-CZ-5455-11A	1	561	4.440364051	2.712804975	6.115678555	4.880061448	5.009873968	4.199471617	0.071224443	5.183449435	1.34038831	5.891278275
TCGA-CZ-5456-11A	TCGA-CZ-5456-11A	0	2422	4.286386471	2.697767632	6.163650622	5.03609187	5.338849093	4.112110407	0.080822667	5.048577899	1.157667955	5.744304982
TCGA-CZ-5457-01A	TCGA-CZ-5457-01A	0	2754	3.955146416	2.775236983	5.630179703	4.578388309	4.070149212	3.614406185	0.070989333	4.420173439	2.055907469	5.136217772
TCGA-CZ-5458-01A	TCGA-CZ-5458-01A	0	2789	4.262508555	3.01686272	6.052818675	4.85012484	4.575781176	3.792658951	0.105225336	4.686528138	2.426608976	5.874875776
TCGA-CZ-5458-11A	TCGA-CZ-5458-11A	0	2789	4.760705472	2.729184902	6.05341659	4.789124517	4.659413793	4.298003589	0.074828826	5.429407573	1.778878493	5.743614328
TCGA-CZ-5459-01A	TCGA-CZ-5459-01A	0	1683	3.875988613	2.604429066	7.042409742	5.016881134	4.803562632	4.213114254	0.108614528	4.373340926	1.6818587	5.499012385
TCGA-CZ-5461-01A	TCGA-CZ-5461-01A	1	330	3.776149984	3.015852125	6.464193308	5.131380787	4.251380785	4.424704013	0.053989901	4.812175061	1.615478868	5.965062809
TCGA-CZ-5461-11A	TCGA-CZ-5461-11A	1	330	4.955861306	3.138629623	6.118778185	4.187898924	5.042288408	4.114159865	0.046511214	5.191843324	1.511024174	5.767117319
TCGA-CZ-5462-01A	TCGA-CZ-5462-01A	1	311	4.774687663	3.346639653	6.446952142	4.937650542	3.916990227	4.3415512	0.058062477	4.546703497	1.776394108	5.828823809
TCGA-CZ-5462-11A	TCGA-CZ-5462-11A	1	311	4.25660156	3.058808154	6.21529679	4.602829858	4.035291205	4.131363642	0.013116728	5.261247162	1.389620056	5.894679357
TCGA-CZ-5463-11A	TCGA-CZ-5463-11A	0	662	3.990228246	3.215859885	6.084181569	4.223834528	4.994036744	4.050762289	0.032832186	5.205798009	1.522363158	5.622504135
TCGA-CZ-5464-01A	TCGA-CZ-5464-01A	0	2128	3.569881109	2.866815029	6.729870072	4.923158788	4.970917008	4.400399066	0.18053549	4.746295855	1.823830391	6.012186999
TCGA-CZ-5466-01A	TCGA-CZ-5466-01A	0	685	3.512946923	2.625413986	6.294595397	4.920348456	4.067849532	3.474317497	0.188831326	4.544004901	1.853650141	5.257092964
TCGA-CZ-5466-11A	TCGA-CZ-5466-11A	0	685	4.140903057	3.043710549	6.464017262	4.195797793	3.960337585	4.075889199	0.023128027	4.964083623	1.861058478	5.672878193
TCGA-CZ-5468-11A	TCGA-CZ-5468-11A	1	59	3.970214202	2.487962187	6.601739957	5.105660159	4.576208926	4.371114491	0.037747884	5.344635402	1.258605298	5.639932846
TCGA-CZ-5469-11A	TCGA-CZ-5469-11A	1	946	4.743580993	2.578430313	6.254646976	4.912148623	5.563615688	4.398217926	0.103723949	5.49990018	1.769233633	5.839507559
TCGA-CZ-5982-01A	TCGA-CZ-5982-01A	0	2439	5.450167319	3.03367433	5.871017633	4.506750983	3.793924281	4.204841218	0.353177635	4.925609725	2.285645824	5.313238548
TCGA-CZ-5984-01A	TCGA-CZ-5984-01A	0	2067	3.840647524	2.782031031	6.210598962	4.268802186	3.888308297	3.996839962	0.384829907	5.281799071	2.142266759	5.407850337
TCGA-CZ-5984-11A	TCGA-CZ-5984-11A	0	2067	4.14432278	3.25257465	6.222124271	4.33008732	3.784838888	3.878852341	0.070834638	4.807411741	1.86519734	5.702727537
TCGA-CZ-5985-01A	TCGA-CZ-5985-01A	0	1997	3.883420384	3.165923775	6.108760556	3.907673241	4.425323555	4.51042184	0.10635593	5.023484772	2.332497812	5.378708064
TCGA-CZ-5985-11A	TCGA-CZ-5985-11A	0	1997	3.848959613	3.13841772	5.699009459	3.624234421	3.725407078	3.749672576	0.045175287	4.522507746	2.189031584	5.536489869
TCGA-CZ-5988-01A	TCGA-CZ-5988-01A	0	693	3.816983979	3.430398408	5.951411574	3.854169989	4.873976992	4.291225315	0.081067101	4.783190088	2.326652079	5.187223641
TCGA-DV-5565-01A	TCGA-DV-5565-01A	0	1329	4.240852458	2.362876508	6.52531208	5.64185429	4.19623633	3.906872483	0.148569735	4.704523185	1.599595684	5.596681036
TCGA-DV-5566-01A	TCGA-DV-5566-01A	0	1398	3.860431983	2.227824012	6.850728882	5.161406913	4.489160791	4.227400083	0.476666136	4.435957961	1.749061571	5.924293791
TCGA-DV-5567-01A	TCGA-DV-5567-01A	0	2004	6.124129296	3.024206318	5.819477276	4.870274742	5.261669112	4.2434989	0.335612979	4.581332311	2.440802906	5.434007253
TCGA-DV-5568-01A	TCGA-DV-5568-01A	0	370	4.034182969	2.829553965	6.538402148	5.713960724	4.023793105	4.769486998	0.192358074	4.473902733	1.856512826	5.317647219
TCGA-DV-5569-01A	TCGA-DV-5569-01A	0	355	4.818729645	2.904810518	6.102400081	5.01814863	4.339977096	4.183839353	0.147620368	4.670559777	2.042594608	5.60482443
TCGA-DV-5576-01A	TCGA-DV-5576-01A	1	727	5.909722985	2.972722853	5.666326142	4.599777904	4.626343121	4.315647851	0.538035219	4.665833925	2.187353757	5.470038586
TCGA-DV-A4VX-01A	TCGA-DV-A4VX-01A	1	1626	2.988929973	1.705361847	8.128901914	5.5418162	4.931909525	3.233581965	0.177977578	5.076348189	1.498714076	6.050940873
TCGA-EU-5904-01A	TCGA-EU-5904-01A	0	551	4.458773638	3.297211162	5.799239864	4.648916606	4.958718296	3.775511764	0.085685256	4.227240488	2.405499678	5.249532512
TCGA-EU-5905-01A	TCGA-EU-5905-01A	0	119	3.321498656	3.402082677	5.950227142	5.003460396	4.262404629	4.311485249	0.048488803	4.308927655	1.927925525	5.085119408
TCGA-EU-5906-01A	TCGA-EU-5906-01A	0	206	4.626168023	3.393478371	5.700153189	4.026209761	4.231434112	3.978944421	0.065347923	4.513677517	2.564356545	5.333411772
TCGA-G6-A5PC-01A	TCGA-G6-A5PC-01A	1	242	3.415652592	2.224872965	6.882557095	6.168319091	4.338514621	4.213449214	0.114983459	3.859021423	1.028661236	6.014880007
TCGA-G6-A8L6-01A	TCGA-G6-A8L6-01A	1	313	2.94228888	2.436731181	7.252648326	6.305558892	5.079690134	4.375840301	0.831900961	4.239596756	1.693496952	6.055714032
TCGA-G6-A8L8-01A	TCGA-G6-A8L8-01A	1	1091	3.419374373	2.134218542	6.165577674	6.065217582	5.142771852	4.200664248	1.036026179	3.824962545	1.581343627	5.898739761
TCGA-MM-A84U-01A	TCGA-MM-A84U-01A	0	700	3.245360351	2.276373542	6.323812242	5.566996309	4.161114676	4.16162789	0.318780171	4.410278775	1.564967585	5.55463688
TCGA-T7-A92I-01A	TCGA-T7-A92I-01A	0	356	3.719418706	3.430502084	5.88934283	5.469784393	3.591625001	4.117524809	0.461107812	4.185542543	1.215654799	5.720741321
