# Supplementary material for: Tumor-Infiltrated CD8+ T Cell 10-Gene Signature Related to Clear Cell Renal Cell Carcinoma Prognosis
Source: Front Immunol. 2022 Jun 24;13:930921. doi: 10.3389/fimmu.2022.930921 (PMC9263606; doi:10.3389/fimmu.2022.930921)
Supplement: Supplementary file 7 [file DataSheet_7.csv]

Supplementary Fig. 7 Table for calculating the ROC curves for TCGA testing dataset of ccRCC.
	OS	OS.time	RiskScorete	riskgroupte
TCGA-A3-3307-01A	0	1436	0.635362046	low
TCGA-A3-3308-01A	0	16	0.873838274	low
TCGA-A3-3311-01A	1	1191	0.839672895	low
TCGA-A3-3316-01A	0	1493	0.46768155	low
TCGA-A3-3319-01A	0	1130	1.448617972	high
TCGA-A3-3320-01A	0	1508	0.521455313	low
TCGA-A3-3322-01A	0	1478	0.522894557	low
TCGA-A3-3325-01A	1	1170	2.138877282	high
TCGA-A3-3326-01A	0	1137	1.084328331	high
TCGA-A3-3347-01A	1	1610	1.594818638	high
TCGA-A3-3357-01A	0	2688	0.681344312	low
TCGA-A3-3359-01A	0	2504	0.634443777	low
TCGA-A3-3362-01A	0	1559	0.685809127	low
TCGA-A3-3363-01A	0	319	1.193900778	high
TCGA-A3-3365-01A	0	873	0.921404149	low
TCGA-A3-3372-01A	0	735	0.530200022	low
TCGA-A3-3373-01A	0	1621	0.14425546	low
TCGA-A3-3378-01A	0	630	0.638444281	low
TCGA-A3-3380-01A	0	567	0.611274855	low
TCGA-A3-3387-11A	0	617	0.354880259	low
TCGA-A3-A6NJ-01A	0	468	0.474605811	low
TCGA-A3-A6NL-01A	0	689	0.369116923	low
TCGA-A3-A8OV-01A	0	340	0.888031217	low
TCGA-AK-3426-01A	1	885	3.220531415	high
TCGA-AK-3428-01A	0	3728	0.521228742	low
TCGA-AK-3429-01A	0	3328	2.039551661	high
TCGA-AK-3431-01A	1	2241	0.887114726	low
TCGA-AK-3440-01A	0	2865	1.012971624	high
TCGA-AK-3443-01A	0	1423	6.176006852	high
TCGA-AK-3450-01A	0	1508	0.931146251	low
TCGA-AK-3451-01A	0	2868	1.384006068	high
TCGA-AK-3454-01A	0	874	3.699776182	high
TCGA-AK-3461-01A	0	2217	0.622565276	low
TCGA-AK-3465-01A	0	369	2.739903597	high
TCGA-AS-3777-01A	0	1238	0.731589558	low
TCGA-B0-4691-01A	1	139	2.885335879	high
TCGA-B0-4694-01A	1	106	1.16371378	high
TCGA-B0-4697-01A	1	578	6.082262587	high
TCGA-B0-4700-01A	1	1980	2.10364431	high
TCGA-B0-4701-01A	1	238	2.40330918	high
TCGA-B0-4706-01A	1	65	2.348033299	high
TCGA-B0-4710-01A	0	1755	1.07595441	high
TCGA-B0-4713-01A	1	202	1.790343213	high
TCGA-B0-4811-01A	1	1417	3.484913442	high
TCGA-B0-4814-01A	1	168	1.635755321	high
TCGA-B0-4815-01A	1	1588	2.634363158	high
TCGA-B0-4817-01A	1	1019	1.158119368	high
TCGA-B0-4818-01A	1	510	1.035729189	high
TCGA-B0-4821-01A	1	1230	8.850445146	high
TCGA-B0-4822-01A	1	1111	6.694030454	high
TCGA-B0-4823-01A	1	454	0.704821904	low
TCGA-B0-4824-01A	1	1657	1.500651569	high
TCGA-B0-4827-01A	1	885	0.442095699	low
TCGA-B0-4828-01A	1	307	2.231980165	high
TCGA-B0-4837-01A	1	1378	1.862589847	high
TCGA-B0-4839-01A	1	1639	2.5852719	high
TCGA-B0-4841-01A	1	204	0.960269555	high
TCGA-B0-4843-01A	1	320	1.658572561	high
TCGA-B0-4845-01A	1	1986	1.539701831	high
TCGA-B0-4846-01A	1	1200	0.892813673	low
TCGA-B0-4847-01A	1	793	3.409663228	high
TCGA-B0-4852-01A	1	1121	1.260335473	high
TCGA-B0-5077-01A	1	1317	1.272312953	high
TCGA-B0-5083-01A	1	1045	1.457748611	high
TCGA-B0-5085-01A	1	770	3.486388008	high
TCGA-B0-5092-01A	1	459	6.72565814	high
TCGA-B0-5097-01A	0	665	0.891491809	low
TCGA-B0-5098-01A	1	1584	6.833675522	high
TCGA-B0-5100-01A	1	1913	1.249493214	high
TCGA-B0-5102-01A	1	2764	2.236903394	high
TCGA-B0-5106-01A	1	1598	0.9513613	high
TCGA-B0-5109-01A	1	587	10.13642165	high
TCGA-B0-5110-01A	0	2009	0.304720432	low
TCGA-B0-5113-01A	0	1175	0.562711744	low
TCGA-B0-5115-01A	0	1604	0.935176637	high
TCGA-B0-5119-01A	0	1552	1.071124532	high
TCGA-B0-5120-01A	0	1169	0.499799563	low
TCGA-B0-5399-01A	0	1411	0.654320641	low
TCGA-B0-5400-01A	0	1733	0.821786203	low
TCGA-B0-5402-11A	0	1290	0.904106563	low
TCGA-B0-5690-11A	0	3392	0.68111893	low
TCGA-B0-5692-01A	0	3944	1.238472146	high
TCGA-B0-5697-01A	0	2630	1.209735489	high
TCGA-B0-5697-11A	0	2630	0.979196002	high
TCGA-B0-5698-01A	0	3631	0.649648282	low
TCGA-B0-5699-01A	0	3841	0.440270679	low
TCGA-B0-5701-01A	0	2461	0.356799258	low
TCGA-B0-5701-11A	0	2461	0.549422443	low
TCGA-B0-5702-01A	0	2172	1.632800264	high
TCGA-B0-5703-01A	0	2246	0.651269236	low
TCGA-B0-5705-01A	0	4537	0.546935974	low
TCGA-B0-5705-11A	0	4537	0.816677584	low
TCGA-B0-5706-01A	0	3205	0.598643901	low
TCGA-B0-5706-11A	0	3205	1.781350549	high
TCGA-B0-5707-01A	0	3744	1.355371041	high
TCGA-B0-5709-01A	0	3974	0.425484324	low
TCGA-B0-5709-11A	0	3974	0.849610631	low
TCGA-B0-5711-01A	0	3989	0.602565554	low
TCGA-B0-5711-11A	0	3989	1.293181656	high
TCGA-B0-5812-01A	0	3834	0.388974146	low
TCGA-B2-3923-01A	0	992	0.969615138	high
TCGA-B2-4099-01A	0	972	2.211228127	high
TCGA-B2-4101-01A	0	648	0.485555038	low
TCGA-B2-5633-01A	0	963	0.401919493	low
TCGA-B2-5633-01B	0	963	0.071012472	low
TCGA-B2-5635-01A	0	755	0.380225389	low
TCGA-B2-5635-01B	0	755	0.070274024	low
TCGA-B2-5639-01A	1	1003	0.885906769	low
TCGA-B2-5641-11A	0	656	0.395272536	low
TCGA-B4-5835-01A	0	16	5.372282704	high
TCGA-B4-5838-01A	0	166	1.311410234	high
TCGA-B4-5844-01A	0	7	0.412064034	low
TCGA-B8-4151-01A	0	1299	0.594132432	low
TCGA-B8-4619-11A	0	523	0.659193228	low
TCGA-B8-4620-01A	0	777	0.767145178	low
TCGA-B8-4620-11A	0	777	0.757701155	low
TCGA-B8-4622-01A	0	1525	0.792230082	low
TCGA-B8-4622-11A	0	1525	0.983367319	high
TCGA-B8-5159-01A	0	722	0.335597791	low
TCGA-B8-5162-01A	0	36	0.886681541	low
TCGA-B8-5163-01A	0	822	0.927190376	low
TCGA-B8-5164-01A	0	26	0.731926512	low
TCGA-B8-5165-01A	0	737	0.3017948	low
TCGA-B8-5552-11A	0	1046	0.689442221	low
TCGA-B8-5553-01A	0	435	0.284869512	low
TCGA-B8-A54D-01A	0	830	2.305176875	high
TCGA-B8-A54F-01A	0	519	0.958322117	high
TCGA-B8-A54K-01A	0	469	2.044651587	high
TCGA-B8-A7U6-01A	0	495	0.455353259	low
TCGA-B8-A8YJ-01A	0	431	0.290099126	low
TCGA-BP-4159-01A	1	2601	1.063071914	high
TCGA-BP-4160-01A	0	2881	0.595099621	low
TCGA-BP-4161-01A	0	2746	1.204538683	high
TCGA-BP-4166-01A	0	13	0.480960208	low
TCGA-BP-4167-01A	0	2718	1.135667123	high
TCGA-BP-4169-01A	1	701	1.160313914	high
TCGA-BP-4170-01A	1	2343	0.666274278	low
TCGA-BP-4173-01A	0	1893	2.429545957	high
TCGA-BP-4176-01A	0	1955	0.939899081	high
TCGA-BP-4177-01A	0	1670	2.573166457	high
TCGA-BP-4326-01A	1	1625	2.486780827	high
TCGA-BP-4329-01A	1	845	1.648765283	high
TCGA-BP-4330-01A	0	1888	1.695939976	high
TCGA-BP-4340-01A	1	562	0.550824235	low
TCGA-BP-4342-01A	1	2256	1.912475982	high
TCGA-BP-4344-01A	0	1666	1.224487501	high
TCGA-BP-4345-01A	0	1516	1.879155721	high
TCGA-BP-4349-01A	0	372	1.611536467	high
TCGA-BP-4351-01A	0	970	1.031928357	high
TCGA-BP-4352-01A	1	344	3.973362584	high
TCGA-BP-4354-01A	1	1034	3.483211638	high
TCGA-BP-4355-01A	1	953	1.677334835	high
TCGA-BP-4758-01A	0	2208	1.892338179	high
TCGA-BP-4760-01A	0	2361	0.809843211	low
TCGA-BP-4761-01A	0	182	1.946407895	high
TCGA-BP-4763-01A	1	1270	1.478592154	high
TCGA-BP-4768-01A	0	400	1.372033094	high
TCGA-BP-4774-01A	0	1885	1.909337136	high
TCGA-BP-4775-01A	0	1843	0.370787519	low
TCGA-BP-4776-01A	0	411	1.191686831	high
TCGA-BP-4781-01A	0	2080	0.792525442	low
TCGA-BP-4784-01A	0	1854	1.203656265	high
TCGA-BP-4789-01A	0	1489	0.428652746	low
TCGA-BP-4795-01A	0	620	1.099917629	high
TCGA-BP-4799-01A	1	1133	1.377799456	high
TCGA-BP-4801-01A	0	1124	0.44305924	low
TCGA-BP-4803-01A	0	204	0.45452808	low
TCGA-BP-4807-01A	0	211	0.271805671	low
TCGA-BP-4960-01A	0	2172	2.818178892	high
TCGA-BP-4962-01A	0	1785	0.885368542	low
TCGA-BP-4964-01A	0	1862	1.351883785	high
TCGA-BP-4965-01A	0	1871	0.810342464	low
TCGA-BP-4969-01A	0	1794	1.288002748	high
TCGA-BP-4970-01A	0	433	0.455205363	low
TCGA-BP-4972-01A	0	1502	0.36199173	low
TCGA-BP-4973-01A	0	1384	0.460259238	low
TCGA-BP-4974-01A	1	211	1.829156533	high
TCGA-BP-4975-01A	0	1433	0.38577167	low
TCGA-BP-4983-01A	0	1413	4.52828282	high
TCGA-BP-4993-01A	0	177	0.60025774	low
TCGA-BP-4995-01A	0	1371	0.341497878	low
TCGA-BP-4998-01A	0	932	0.576318088	low
TCGA-BP-5001-01A	0	1177	2.414758629	high
TCGA-BP-5004-01A	0	1126	0.853141184	low
TCGA-BP-5006-01A	0	840	0.830674363	low
TCGA-BP-5008-01A	0	1071	0.53309002	low
TCGA-BP-5009-01A	1	1092	1.474447528	high
TCGA-BP-5168-01A	1	1463	1.47668904	high
TCGA-BP-5170-01A	0	2412	1.300355039	high
TCGA-BP-5173-01A	1	62	1.830489813	high
TCGA-BP-5176-01A	1	1590	0.742473548	low
TCGA-BP-5181-01A	0	1495	0.69916869	low
TCGA-BP-5183-01A	0	1291	0.499538518	low
TCGA-BP-5186-01A	0	693	0.402003872	low
TCGA-BP-5187-01A	0	406	0.444510674	low
TCGA-BP-5190-01A	0	1011	0.590551526	low
TCGA-BP-5191-01A	0	967	1.368713675	high
TCGA-BP-5198-01A	0	603	0.733528322	low
TCGA-BP-5200-01A	0	1063	0.22828305	low
TCGA-BP-5202-01A	0	29	0.303889397	low
TCGA-CJ-4635-01A	0	1416	1.248092274	high
TCGA-CJ-4637-01A	1	2227	2.998782608	high
TCGA-CJ-4638-01A	1	431	8.060316266	high
TCGA-CJ-4640-01A	0	3480	1.441720511	high
TCGA-CJ-4642-01B	0	3205	0.703166588	low
TCGA-CJ-4643-01A	0	1793	0.465718544	low
TCGA-CJ-4868-01A	1	646	1.622504086	high
TCGA-CJ-4869-01A	0	2554	1.652798192	high
TCGA-CJ-4870-01A	0	1498	0.295003826	low
TCGA-CJ-4873-01A	0	1776	2.596342946	high
TCGA-CJ-4875-01A	1	3554	3.324424374	high
TCGA-CJ-4881-01A	0	2014	1.802135581	high
TCGA-CJ-4884-01A	0	1759	2.08587698	high
TCGA-CJ-4886-01A	0	1952	0.474179631	low
TCGA-CJ-4887-01A	1	932	2.367383199	high
TCGA-CJ-4890-01A	0	3519	1.600557732	high
TCGA-CJ-4891-01A	1	819	1.983238028	high
TCGA-CJ-4892-01A	0	1521	1.389587622	high
TCGA-CJ-4893-01A	0	750	0.634338757	low
TCGA-CJ-4895-01A	1	1200	1.134902138	high
TCGA-CJ-4901-01A	0	1450	2.296454508	high
TCGA-CJ-4902-01A	0	1520	1.458763474	high
TCGA-CJ-4908-01A	0	1531	0.806068747	low
TCGA-CJ-4916-01A	0	1373	2.926250258	high
TCGA-CJ-5672-11A	1	1972	0.862421255	low
TCGA-CJ-5675-01A	0	3936	1.181359701	high
TCGA-CJ-5678-11A	1	574	0.819006545	low
TCGA-CJ-5679-11A	1	679	1.101260043	high
TCGA-CJ-5680-01A	1	768	0.921097028	low
TCGA-CJ-5681-01A	1	552	0.931386253	low
TCGA-CJ-5681-11A	1	552	2.332188209	high
TCGA-CJ-5686-01A	0	2038	0.595561696	low
TCGA-CJ-6027-01A	1	3615	3.33985273	high
TCGA-CJ-6028-01A	1	1625	0.397587499	low
TCGA-CJ-6030-11A	1	2299	0.66086571	low
TCGA-CJ-6032-01A	0	3639	0.270500776	low
TCGA-CJ-6033-01A	1	224	1.648228667	high
TCGA-CJ-6033-11A	1	224	2.096788575	high
TCGA-CW-5580-11A	1	1964	1.910637772	high
TCGA-CW-5581-11A	0	2799	0.607804165	low
TCGA-CW-5583-01A	0	2489	0.269778542	low
TCGA-CW-5585-11A	0	2609	0.840855314	low
TCGA-CW-5587-11A	0	2226	0.699467594	low
TCGA-CW-5588-01A	0	2017	0.738877634	low
TCGA-CW-5589-01A	0	2378	0.519418693	low
TCGA-CW-5591-01A	0	2271	0.636080466	low
TCGA-CW-5591-11A	0	2271	0.410041951	low
TCGA-CW-6087-11A	1	41	1.242257497	high
TCGA-CW-6088-11A	0	3222	0.549421813	low
TCGA-CW-6090-01A	0	2552	1.246356139	high
TCGA-CW-6090-11A	0	2552	0.58929804	low
TCGA-CW-6097-01A	1	571	0.802566191	low
TCGA-CZ-4853-01A	0	774	0.418059323	low
TCGA-CZ-4854-01A	1	1404	1.541479885	high
TCGA-CZ-4856-01A	0	18	0.426409032	low
TCGA-CZ-4861-01A	1	446	2.173363985	high
TCGA-CZ-4864-11A	1	1315	0.431739812	low
TCGA-CZ-4865-01A	1	166	1.015881853	high
TCGA-CZ-4866-01A	0	3267	0.953738684	high
TCGA-CZ-5451-01A	0	1929	0.501291269	low
TCGA-CZ-5453-01A	1	2419	0.824101168	low
TCGA-CZ-5453-11A	1	2419	0.389611249	low
TCGA-CZ-5454-01A	1	722	1.737343849	high
TCGA-CZ-5455-01A	1	561	0.739892441	low
TCGA-CZ-5455-11A	1	561	1.831111305	high
TCGA-CZ-5456-11A	0	2422	2.424311147	high
TCGA-CZ-5457-01A	0	2754	0.360133348	low
TCGA-CZ-5458-01A	0	2789	0.43184099	low
TCGA-CZ-5458-11A	0	2789	1.048291066	high
TCGA-CZ-5459-01A	0	1683	2.048731459	high
TCGA-CZ-5461-01A	1	330	1.099538369	high
TCGA-CZ-5461-11A	1	330	2.119343779	high
TCGA-CZ-5462-01A	1	311	0.821671511	low
TCGA-CZ-5462-11A	1	311	1.131511661	high
TCGA-CZ-5463-11A	0	662	1.885445808	high
TCGA-CZ-5464-01A	0	2128	1.95604598	high
TCGA-CZ-5466-01A	0	685	0.573169834	low
TCGA-CZ-5466-11A	0	685	0.980942857	high
TCGA-CZ-5468-11A	1	59	1.968080507	high
TCGA-CZ-5469-11A	1	946	2.030118671	high
TCGA-CZ-5982-01A	0	2439	0.48559776	low
TCGA-CZ-5984-01A	0	2067	0.761929244	low
TCGA-CZ-5984-11A	0	2067	0.674694228	low
TCGA-CZ-5985-01A	0	1997	0.986825599	high
TCGA-CZ-5985-11A	0	1997	0.45506343	low
TCGA-CZ-5988-01A	0	693	1.060930539	high
TCGA-DV-5565-01A	0	1329	0.744554757	low
TCGA-DV-5566-01A	0	1398	1.778249967	high
TCGA-DV-5567-01A	0	2004	0.791591311	low
TCGA-DV-5568-01A	0	370	0.786734721	low
TCGA-DV-5569-01A	0	355	0.631550096	low
TCGA-DV-5576-01A	1	727	0.875012549	low
TCGA-DV-A4VX-01A	1	1626	2.715034307	high
TCGA-EU-5904-01A	0	551	0.505173203	low
TCGA-EU-5905-01A	0	119	0.603322402	low
TCGA-EU-5906-01A	0	206	0.395695784	low
TCGA-G6-A5PC-01A	1	242	1.48479627	high
TCGA-G6-A8L6-01A	1	313	2.708236767	high
TCGA-G6-A8L8-01A	1	1091	1.923215906	high
TCGA-MM-A84U-01A	0	700	0.882410385	low
TCGA-T7-A92I-01A	0	356	0.771713781	low
